# Supplementary material for: Improved survival of non-small cell lung cancer patients after introducing patient navigation: A retrospective cohort study with propensity score weighted historic control
Source: PLoS One. 2022 Oct 25;17(10):e0276719. doi: 10.1371/journal.pone.0276719 (PMC9595513; doi:10.1371/journal.pone.0276719)
Supplement: S1 File — MS Excel file, 41 variables for the 296 included patients. Explanation for variable names and codes are included as comments. (XLSX) [file pone.0276719.s002.xlsx]

## Sheet: Sheet1
Intervention	ON	Age	Sex	Residence_type	JKM_score	Initial_symptom_group	Hist_final_groups	Days_onset_to_1stcode_cat	Chest.CT.before.1stcode	Brain.imaging.before.1stcode	Bronchoscopy.before.1stcode	PETCT.before.1stcode	Scintigraphy.before..1stcode	PS_all	IPTW_ATT	Chest.CT.before.TX2	Brain.imaging.before.TX2	Bronchoscopy.before.TX2	PETCT.before.TX2	Scintigraphy.before.TX2	Positive.sample.before.TX2	TB.beforeTX2	OT_in_30days	Stagedocumented	ECOG_preTX_documented	Stage_AJCCTNM7_short_preTX	T_preTX2	N_preTX2	M_preTX2	largest.diameter.in.mm	ECOG_preTX_groupped1	Surg_pulm_resection	Surg_type2	TX_chemo	TX_radio	OnkoTXstarted	First.treatment	Days_1stcode_to_TX	Surv_from_1stcode	VS_event
FALSE	FALSE	83	male	rural	45.45	asymptomatic finding	squamous cell carcinoma	(76.8,778]	yes	no	no	no	no	0.23785	0.312077	TRUE	FALSE	TRUE	FALSE	FALSE	TRUE	TRUE	yes	no	FALSE	unknown	T1	range or missing	M0	23	missing	no	none	no	yes	TRUE	radio	40	812	0
TRUE	TRUE	84	male	urban	45.45	symptomatic	squamous cell carcinoma	(76.8,778]	no	no	no	no	no	0.50658	1	TRUE	TRUE	TRUE	FALSE	FALSE	TRUE	TRUE	no	yes	TRUE	IV	T4	N3	M1	60	ECOG3_4	no	none	no	no	FALSE	untreated	NA	76	1
TRUE	TRUE	83	male	urban	30.62	symptomatic	adenocarcinoma	(76.8,778]	yes	no	no	no	no	0.317596	1	TRUE	FALSE	TRUE	FALSE	FALSE	TRUE	TRUE	no	yes	FALSE	IV	T1	range or missing	M1	10	missing	no	none	no	no	FALSE	untreated	NA	35	0
FALSE	FALSE	81	male	urban	41.72	symptomatic	squamous cell carcinoma	[0,13]	yes	yes	no	no	no	0.25439	0.341184	TRUE	TRUE	TRUE	FALSE	FALSE	TRUE	TRUE	no	yes	TRUE	IV	T1	N1	M1	16	ECOG1	no	none	no	yes	TRUE	radio	83	84	0
FALSE	FALSE	81	male	urban	57.62	asymptomatic finding	adenocarcinoma	(36,76.8]	yes	no	no	no	no	0.402413	0.673397	TRUE	FALSE	TRUE	FALSE	FALSE	TRUE	TRUE	no	no	TRUE	unknown	T1	range or missing	Mx	20	ECOG1	yes	segment resection	no	no	TRUE	surgery	210	232	0
TRUE	TRUE	81	male	urban	45.45	asymptomatic finding	adenocarcinoma	(36,76.8]	yes	yes	no	no	no	0.321179	1	TRUE	TRUE	TRUE	FALSE	FALSE	TRUE	TRUE	no	yes	TRUE	I	T1	N0	M0	26	ECOG1	no	none	no	no	FALSE	untreated	NA	470	1
TRUE	TRUE	79	male	urban	45.45	asymptomatic finding	squamous cell carcinoma	[0,13]	no	no	no	no	no	0.435027	1	TRUE	TRUE	TRUE	FALSE	FALSE	TRUE	TRUE	no	yes	TRUE	I	T1	N0	M0	23	ECOG3_4	no	none	no	no	FALSE	untreated	NA	438	1
FALSE	FALSE	78	male	urban	45.45	symptomatic	neuroendocrine, other_nos	(13,36]	no	no	no	no	no	0.543067	118850458016506	TRUE	TRUE	TRUE	FALSE	FALSE	TRUE	TRUE	no	no	TRUE	unknown	range or missing	range or missing	Mx	25	ECOG1	no	none	yes	yes	TRUE	radio	196	418	1
TRUE	TRUE	79	male	rural	42.23	asymptomatic finding	adenocarcinoma	[0,13]	no	no	no	no	no	0.313126	1	TRUE	TRUE	TRUE	FALSE	FALSE	TRUE	TRUE	yes	yes	TRUE	IV	T4	N3	M1	40	ECOG3_4	no	none	no	yes	TRUE	radio	32	38	1
TRUE	FALSE	79	male	rural	45.45	symptomatic	adenocarcinoma	[0,13]	no	no	no	no	no	0.352266	1	TRUE	TRUE	TRUE	FALSE	FALSE	TRUE	TRUE	yes	yes	TRUE	IV	T4	N3	M1	57	ECOG2	no	none	no	no	FALSE	untreated	NA	303	0
FALSE	FALSE	78	male	urban	45.45	symptomatic	adenocarcinoma	(36,76.8]	yes	yes	no	no	no	0.35952	0.561329	TRUE	TRUE	TRUE	FALSE	FALSE	TRUE	TRUE	yes	yes	TRUE	I	T2	N0	M0	32	ECOG2	no	none	no	no	FALSE	untreated	NA	136	1
FALSE	FALSE	78	male	rural	34.21	symptomatic	adenocarcinoma	[0,13]	no	no	no	no	no	0.352722	0.544931	TRUE	TRUE	TRUE	FALSE	FALSE	TRUE	TRUE	no	yes	TRUE	IV	T3	N2	M1	63	ECOG2	no	none	no	yes	TRUE	radio	101	131	0
FALSE	FALSE	76	male	urban	45.45	asymptomatic finding	adenocarcinoma	(13,36]	yes	yes	no	yes	no	0.338583	0.511905	TRUE	TRUE	FALSE	TRUE	FALSE	TRUE	TRUE	yes	yes	TRUE	IV	T4	N1	M1	35	ECOG2	no	none	yes	yes	TRUE	radio	12	112	0
FALSE	FALSE	76	male	rural	45.45	asymptomatic finding	adenocarcinoma	(36,76.8]	yes	yes	no	no	no	0.244066	0.322867	TRUE	TRUE	TRUE	FALSE	FALSE	TRUE	FALSE	no	yes	TRUE	IV	T4	N3	M1	58	ECOG2	no	none	no	yes	TRUE	radio	206	220	0
FALSE	FALSE	76	male	rural	34.21	asymptomatic finding	squamous cell carcinoma	(76.8,778]	yes	no	no	yes	no	0.28668	0.401895	TRUE	FALSE	TRUE	TRUE	FALSE	FALSE	TRUE	yes	yes	TRUE	I	T1	N0	M0	18	ECOG1	yes	segment resection	no	no	TRUE	surgery	56	1675	0
TRUE	TRUE	77	male	urban	45.45	symptomatic	adenocarcinoma	(76.8,778]	no	no	no	no	no	0.464073	1	TRUE	TRUE	TRUE	TRUE	FALSE	TRUE	TRUE	no	no	TRUE	unknown	range or missing	N0	M0	80	ECOG0	yes	lobectomy	no	yes	TRUE	surgery	82	876	0
FALSE	FALSE	76	male	urban	30.62	symptomatic	adenocarcinoma	(36,76.8]	yes	no	no	no	no	0.445515	0.803476	TRUE	TRUE	TRUE	TRUE	FALSE	TRUE	TRUE	yes	yes	TRUE	IV	T4	N3	M1	20	ECOG1	no	none	yes	no	TRUE	chemo	27	39	1
FALSE	FALSE	74	male	urban	35.84	symptomatic	squamous cell carcinoma	missing	yes	no	no	no	no	0.412184	0.701212	TRUE	TRUE	TRUE	FALSE	FALSE	TRUE	TRUE	yes	no	TRUE	unknown	T2	N0	Mx	NA	ECOG0	no	explorative	no	yes	TRUE	surgery	39	555	1
FALSE	FALSE	74	male	urban	47.38	symptomatic	adenocarcinoma	[0,13]	no	no	no	no	no	0.437775	0.778647	TRUE	FALSE	FALSE	FALSE	FALSE	TRUE	TRUE	no	yes	TRUE	I	T2	N0	M0	15	ECOG2	yes	lobectomy	yes	yes	TRUE	surgery	150	1565	0
TRUE	TRUE	76	male	rural	47.38	symptomatic	adenocarcinoma	(36,76.8]	yes	no	no	no	no	0.355252	1	TRUE	FALSE	TRUE	FALSE	FALSE	TRUE	TRUE	yes	yes	TRUE	IV	T4	N2	M1	73	ECOG2	no	none	no	yes	TRUE	radio	26	41	0
FALSE	FALSE	74	male	urban	30.61	symptomatic	adenocarcinoma	(76.8,778]	yes	no	no	no	no	0.313218	0.456066	TRUE	TRUE	TRUE	TRUE	FALSE	TRUE	TRUE	no	yes	TRUE	III	T2	N2	M0	28	ECOG1	no	none	no	yes	TRUE	radio	74	118	0
FALSE	FALSE	74	male	rural	31.33	symptomatic	adenocarcinoma	(76.8,778]	yes	no	no	no	no	0.239344	0.314655	TRUE	TRUE	TRUE	FALSE	FALSE	TRUE	TRUE	no	yes	TRUE	III	T4	N2	M0	115	ECOG2	no	none	no	no	FALSE	untreated	NA	259	0
FALSE	FALSE	73	male	urban	45.45	symptomatic	squamous cell carcinoma	(76.8,778]	no	no	no	no	no	0.500385	10015393775432	TRUE	TRUE	TRUE	TRUE	FALSE	TRUE	TRUE	no	yes	TRUE	II	T1	N1	M0	27	ECOG0	yes	lobectomy	no	no	TRUE	surgery	97	138	1
FALSE	FALSE	73	male	rural	30.61	symptomatic	squamous cell carcinoma	(76.8,778]	yes	yes	yes	yes	no	0.750236	300377303308443	TRUE	TRUE	TRUE	TRUE	FALSE	TRUE	TRUE	no	yes	TRUE	III	T4	N2	M0	50	ECOG1	no	none	no	yes	TRUE	radio	163	378	0
TRUE	TRUE	74	male	urban	45.45	asymptomatic finding	adenocarcinoma	[0,13]	yes	yes	no	no	no	0.193927	1	TRUE	TRUE	TRUE	FALSE	FALSE	TRUE	TRUE	no	yes	TRUE	IV	T3	N3	M1	47	ECOG1	no	none	yes	yes	TRUE	chemo	66	608	1
FALSE	FALSE	73	male	urban	45.45	symptomatic	squamous cell carcinoma	(36,76.8]	no	no	no	no	no	0.637226	175653820239936	TRUE	TRUE	TRUE	FALSE	FALSE	TRUE	TRUE	no	yes	TRUE	IV	T4	N2	M1	46	ECOG3_4	no	none	no	no	FALSE	untreated	NA	176	1
FALSE	FALSE	72	male	rural	57.62	symptomatic	squamous cell carcinoma	(76.8,778]	yes	no	no	no	no	0.265765	0.361962	TRUE	FALSE	TRUE	FALSE	FALSE	TRUE	TRUE	yes	yes	TRUE	IV	T3	N2	M1	20	ECOG1	no	none	no	yes	TRUE	radio	19	94	0
TRUE	TRUE	73	male	urban	42.23	asymptomatic finding	adenocarcinoma	(36,76.8]	yes	yes	no	no	no	0.317525	1	TRUE	TRUE	TRUE	FALSE	FALSE	TRUE	TRUE	no	yes	TRUE	III	T2	N3	M0	20	ECOG1	no	none	no	yes	TRUE	radio	64	98	1
FALSE	FALSE	72	male	rural	47.38	missing	squamous cell carcinoma	missing	yes	no	no	no	no	0.185871	0.228307	TRUE	TRUE	TRUE	TRUE	FALSE	TRUE	TRUE	no	no	TRUE	unknown	range or missing	range or missing	Mx	NA	ECOG1	no	none	yes	yes	TRUE	chemo	62	841	1
FALSE	FALSE	72	male	urban	45.45	symptomatic	squamous cell carcinoma	(13,36]	yes	no	no	no	no	0.436992	0.776175	TRUE	TRUE	TRUE	TRUE	FALSE	TRUE	TRUE	yes	no	TRUE	unknown	T3	N0	Mx	20	ECOG0	no	none	yes	yes	TRUE	chemo	36	558	1
FALSE	FALSE	72	male	urban	30.62	asymptomatic finding	squamous cell carcinoma	[0,13]	no	no	no	no	no	0.43253	0.762208	TRUE	TRUE	TRUE	FALSE	FALSE	TRUE	TRUE	no	no	TRUE	unknown	T2	range or missing	Mx	35	ECOG3_4	no	none	no	no	FALSE	untreated	NA	36	0
FALSE	FALSE	72	male	urban	47.38	symptomatic	squamous cell carcinoma	(13,36]	no	no	no	no	no	0.595297	147094614601094	TRUE	FALSE	TRUE	TRUE	FALSE	TRUE	TRUE	no	yes	TRUE	III	T4	N1	M0	NA	ECOG0	no	none	no	yes	TRUE	radio	253	362	1
FALSE	FALSE	72	male	rural	42.23	symptomatic	squamous cell carcinoma	missing	yes	no	no	no	no	0.32459	0.480583	TRUE	FALSE	TRUE	FALSE	FALSE	TRUE	TRUE	yes	no	TRUE	unknown	T2	N3	Mx	45	ECOG1	no	none	yes	yes	TRUE	chemo	26	236	1
TRUE	TRUE	71	male	urban	34.21	symptomatic	squamous cell carcinoma	(36,76.8]	yes	no	no	no	no	0.480778	1	TRUE	TRUE	TRUE	TRUE	FALSE	TRUE	TRUE	no	no	TRUE	unknown	T2	N0	Mx	31	ECOG0	yes	lobectomy	no	no	TRUE	surgery	129	1393	0
FALSE	FALSE	70	male	urban	45.45	symptomatic	squamous cell carcinoma	(76.8,778]	yes	yes	no	no	no	0.268396	0.36686	TRUE	TRUE	TRUE	FALSE	FALSE	TRUE	TRUE	yes	yes	TRUE	III	T4	N2	M0	72	ECOG1	no	none	yes	no	TRUE	chemo	29	58	1
FALSE	FALSE	70	male	rural	45.45	asymptomatic finding	squamous cell carcinoma	(13,36]	yes	yes	no	no	no	0.237944	0.312239	TRUE	TRUE	TRUE	TRUE	FALSE	TRUE	TRUE	no	yes	TRUE	IV	T1	N0	M1	25	ECOG1	no	none	no	no	FALSE	untreated	NA	1633	0
FALSE	FALSE	70	male	urban	45.45	symptomatic	adenocarcinoma	(76.8,778]	yes	yes	no	no	no	0.239162	0.31434	TRUE	TRUE	TRUE	FALSE	FALSE	TRUE	TRUE	no	yes	TRUE	III	T3	range or missing	M0	NA	ECOG1	no	none	yes	no	TRUE	chemo	62	103	1
FALSE	FALSE	70	male	urban	45.45	symptomatic	squamous cell carcinoma	(36,76.8]	yes	yes	no	no	no	0.391511	0.643414	TRUE	TRUE	TRUE	FALSE	FALSE	TRUE	TRUE	no	yes	TRUE	IV	T4	N3	M1	NA	ECOG0	no	none	yes	yes	TRUE	chemo	62	321	0
FALSE	FALSE	70	male	urban	35.84	asymptomatic finding	adenocarcinoma	missing	no	no	no	no	no	0.485973	0.945424	TRUE	FALSE	TRUE	TRUE	FALSE	FALSE	TRUE	no	no	FALSE	unknown	range or missing	range or missing	Mx	18	missing	yes	segment resection	yes	no	TRUE	surgery	95	487	1
FALSE	FALSE	69	male	rural	45.45	symptomatic	squamous cell carcinoma	(36,76.8]	no	no	no	no	no	0.545733	120134624326012	TRUE	TRUE	TRUE	TRUE	FALSE	TRUE	TRUE	yes	yes	TRUE	III	T4	N3	M0	15	ECOG1	no	none	yes	yes	TRUE	chemo	24	776	1
TRUE	TRUE	71	male	rural	42.23	asymptomatic finding	squamous cell carcinoma	(76.8,778]	yes	no	yes	no	no	0.73231	1	TRUE	TRUE	TRUE	TRUE	FALSE	FALSE	TRUE	no	no	TRUE	unknown	range or missing	range or missing	Mx	25	ECOG0	yes	lobectomy	no	no	TRUE	surgery	71	1081	0
FALSE	FALSE	68	male	rural	45.45	symptomatic	squamous cell carcinoma	[0,13]	yes	no	no	no	no	0.246126	0.326481	TRUE	TRUE	TRUE	FALSE	FALSE	TRUE	TRUE	yes	no	TRUE	unknown	T4	N1	Mx	55	ECOG1	no	none	no	yes	TRUE	radio	42	145	1
TRUE	TRUE	70	male	urban	45.45	symptomatic	squamous cell carcinoma	[0,13]	no	no	no	no	no	0.47403	1	TRUE	TRUE	TRUE	FALSE	FALSE	TRUE	TRUE	yes	yes	TRUE	III	T4	N3	M0	75	ECOG1	no	none	no	no	FALSE	untreated	NA	152	0
TRUE	TRUE	70	male	urban	45.45	asymptomatic finding	squamous cell carcinoma	[0,13]	no	no	no	no	no	0.43005	1	TRUE	TRUE	TRUE	FALSE	FALSE	TRUE	TRUE	no	yes	TRUE	IV	T3	N2	M1	87	ECOG1	no	none	yes	yes	TRUE	radio	58	162	1
FALSE	FALSE	68	male	rural	45.45	symptomatic	adenocarcinoma	(76.8,778]	yes	yes	no	no	no	0.177603	0.215957	TRUE	TRUE	TRUE	TRUE	FALSE	TRUE	TRUE	no	no	TRUE	unknown	range or missing	N0	M0	26	ECOG0	yes	lobectomy	yes	no	TRUE	surgery	148	1606	0
TRUE	TRUE	69	male	urban	45.45	asymptomatic finding	NSCLC other_nos	(36,76.8]	yes	yes	no	no	no	0.201857	1	TRUE	TRUE	TRUE	FALSE	FALSE	TRUE	TRUE	no	yes	TRUE	III	T4	N3	M0	73	ECOG2	no	none	no	no	FALSE	untreated	NA	45	0
TRUE	TRUE	69	male	urban	42.26	symptomatic	adenocarcinoma	(36,76.8]	yes	yes	yes	no	yes	0.832043	1	TRUE	TRUE	TRUE	FALSE	TRUE	TRUE	TRUE	yes	yes	TRUE	IV	T3	N2	M1	NA	ECOG1	no	none	yes	no	TRUE	chemo	36	120	0
TRUE	TRUE	69	male	rural	45.45	symptomatic	squamous cell carcinoma	(36,76.8]	no	no	no	no	no	0.545733	1	TRUE	TRUE	TRUE	FALSE	TRUE	TRUE	TRUE	no	yes	TRUE	III	T3	N2	M0	74	ECOG1	no	none	no	no	FALSE	untreated	NA	171	0
FALSE	FALSE	66	male	rural	30.62	asymptomatic finding	adenocarcinoma	(76.8,778]	yes	no	no	no	no	0.205591	0.258798	TRUE	TRUE	TRUE	FALSE	FALSE	TRUE	TRUE	no	no	TRUE	unknown	T2	N0	Mx	30	ECOG1	no	none	no	no	FALSE	untreated	NA	1038	0
TRUE	TRUE	67	male	urban	45.45	symptomatic	adenocarcinoma	[0,13]	no	no	no	no	no	0.434076	1	TRUE	TRUE	TRUE	FALSE	FALSE	TRUE	TRUE	no	yes	TRUE	IV	T3	N3	M1	60	ECOG0	no	none	no	no	FALSE	untreated	NA	106	1
TRUE	TRUE	68	male	urban	57.62	symptomatic	adenocarcinoma	(36,76.8]	yes	no	yes	no	no	0.87541	1	TRUE	FALSE	TRUE	FALSE	FALSE	TRUE	TRUE	yes	yes	TRUE	IV	T4	N2	M1	25	ECOG1	no	none	no	no	FALSE	untreated	NA	53	0
FALSE	FALSE	66	male	rural	45.45	symptomatic	adenocarcinoma	(36,76.8]	yes	no	no	no	no	0.350274	0.539111	TRUE	FALSE	TRUE	FALSE	FALSE	TRUE	TRUE	yes	no	TRUE	unknown	T2	N2	Mx	33	ECOG2	no	none	no	yes	TRUE	radio	36	325	1
TRUE	TRUE	67	male	rural	57.62	asymptomatic finding	squamous cell carcinoma	(36,76.8]	yes	no	no	no	no	0.34449	1	TRUE	TRUE	TRUE	FALSE	FALSE	TRUE	TRUE	yes	yes	TRUE	IV	T4	N2	M1	30	ECOG1	no	none	no	yes	TRUE	radio	56	91	0
TRUE	TRUE	67	male	urban	57.62	asymptomatic finding	neuroendocrine, other_nos	(13,36]	no	no	no	no	no	0.491411	1	FALSE	FALSE	FALSE	FALSE	FALSE	FALSE	FALSE	no	no	TRUE	unknown	range or missing	range or missing	Mx	31	ECOG1	yes	segment resection	yes	yes	TRUE	surgery	64	440	0
TRUE	TRUE	67	male	rural	47.38	asymptomatic finding	adenocarcinoma	(13,36]	yes	no	no	no	no	0.275192	1	TRUE	TRUE	TRUE	FALSE	FALSE	TRUE	TRUE	no	yes	TRUE	IV	T3	N0	M1	70	ECOG1	no	none	yes	no	TRUE	chemo	77	77	0
FALSE	FALSE	66	male	urban	30.61	symptomatic	NSCLC other_nos	(13,36]	yes	no	no	no	no	0.265979	0.362358	TRUE	TRUE	TRUE	FALSE	FALSE	TRUE	TRUE	yes	no	TRUE	unknown	T4	N2	Mx	62	ECOG0	no	none	yes	yes	TRUE	chemo	20	868	0
FALSE	FALSE	65	male	rural	47.38	symptomatic	NSCLC other_nos	(36,76.8]	yes	no	no	no	no	0.227911	0.295187	TRUE	TRUE	TRUE	FALSE	FALSE	TRUE	TRUE	no	yes	TRUE	IV	T3	N2	M1	90	ECOG1	no	none	no	no	FALSE	untreated	NA	88	0
FALSE	FALSE	66	male	urban	45.45	asymptomatic finding	squamous cell carcinoma	(13,36]	yes	yes	no	no	no	0.309575	0.448383	TRUE	TRUE	TRUE	FALSE	FALSE	TRUE	TRUE	yes	no	TRUE	unknown	range or missing	N0	M0	38	ECOG0	yes	lobectomy	yes	yes	TRUE	surgery	127	1589	0
FALSE	FALSE	65	male	urban	45.45	symptomatic	NSCLC other_nos	(13,36]	no	no	no	no	no	0.40541	0.681832	TRUE	TRUE	TRUE	FALSE	FALSE	TRUE	TRUE	yes	yes	TRUE	IV	T4	N2	M1	63	ECOG2	no	none	no	yes	TRUE	radio	35	52	1
TRUE	TRUE	67	male	urban	57.62	symptomatic	adenocarcinoma	missing	yes	no	no	no	no	0.369712	1	TRUE	TRUE	TRUE	FALSE	FALSE	TRUE	TRUE	no	yes	TRUE	III	T4	N3	M0	NA	ECOG1	no	none	no	yes	TRUE	radio	68	1043	0
FALSE	FALSE	65	male	rural	57.62	symptomatic	adenocarcinoma	(13,36]	yes	no	no	no	no	0.310209	0.449714	TRUE	TRUE	TRUE	TRUE	FALSE	TRUE	TRUE	yes	yes	TRUE	III	T4	N0	M0	67	ECOG0	no	none	no	no	FALSE	untreated	NA	462	1
FALSE	FALSE	65	male	urban	45.45	asymptomatic finding	adenocarcinoma	[0,13]	no	no	no	no	no	0.389975	0.639277	TRUE	TRUE	TRUE	FALSE	FALSE	TRUE	TRUE	yes	yes	TRUE	IV	T4	N3	M1	53	ECOG1	no	none	no	no	FALSE	untreated	NA	70	1
FALSE	FALSE	65	male	urban	47.38	symptomatic	adenocarcinoma	(13,36]	yes	no	no	no	no	0.395468	0.654173	TRUE	TRUE	TRUE	FALSE	TRUE	TRUE	TRUE	yes	yes	TRUE	IV	T3	N1	M1	62	ECOG0	no	none	yes	yes	TRUE	chemo	34	252	1
TRUE	TRUE	66	male	urban	47.38	symptomatic	squamous cell carcinoma	(13,36]	yes	no	no	no	no	0.43349	1	TRUE	TRUE	TRUE	FALSE	FALSE	TRUE	TRUE	no	yes	TRUE	III	T4	N2	M0	81	ECOG0	no	none	no	yes	TRUE	radio	92	1120	0
TRUE	TRUE	66	male	urban	30.61	symptomatic	adenocarcinoma	[0,13]	no	no	no	no	no	0.434901	1	TRUE	TRUE	TRUE	FALSE	FALSE	TRUE	FALSE	no	no	TRUE	unknown	range or missing	range or missing	Mx	70	ECOG1	no	none	yes	yes	TRUE	radio	28	150	0
TRUE	TRUE	65	male	rural	31.33	asymptomatic finding	squamous cell carcinoma	missing	no	no	no	no	no	0.429947	1	TRUE	TRUE	TRUE	TRUE	FALSE	TRUE	TRUE	yes	no	TRUE	unknown	T2	range or missing	Mx	48	ECOG1	no	explorative	yes	yes	TRUE	surgery	100	896	0
TRUE	TRUE	66	male	rural	45.45	symptomatic	squamous cell carcinoma	(36,76.8]	yes	yes	no	no	no	0.305579	1	TRUE	TRUE	TRUE	FALSE	FALSE	TRUE	FALSE	yes	yes	TRUE	III	T4	N3	M0	45	ECOG2	no	none	no	yes	TRUE	radio	22	70	1
FALSE	FALSE	64	male	urban	45.45	asymptomatic finding	squamous cell carcinoma	missing	no	no	no	no	no	0.520297	108462335567385	TRUE	TRUE	TRUE	FALSE	FALSE	TRUE	TRUE	yes	yes	TRUE	IV	T3	N3	M1	NA	ECOG1	no	none	yes	yes	TRUE	chemo	35	516	1
FALSE	FALSE	64	male	urban	45.45	symptomatic	squamous cell carcinoma	(36,76.8]	no	no	no	no	no	0.632526	172127784630525	TRUE	TRUE	TRUE	TRUE	FALSE	TRUE	TRUE	no	yes	TRUE	IV	T3	N2	M1	68	ECOG1	no	none	yes	no	TRUE	chemo	52	375	1
FALSE	FALSE	64	male	urban	42.23	asymptomatic finding	squamous cell carcinoma	(76.8,778]	yes	no	no	no	no	0.302545	0.433785	TRUE	TRUE	TRUE	TRUE	FALSE	TRUE	TRUE	no	yes	TRUE	III	T4	range or missing	M0	NA	ECOG1	no	none	no	yes	TRUE	radio	58	269	1
TRUE	TRUE	64	male	urban	42.23	symptomatic	squamous cell carcinoma	missing	yes	no	no	no	no	0.406153	1	TRUE	TRUE	TRUE	TRUE	FALSE	TRUE	TRUE	no	yes	TRUE	III	T4	N3	M0	NA	ECOG0	no	none	no	yes	TRUE	radio	54	492	1
FALSE	FALSE	63	male	urban	45.45	asymptomatic finding	adenocarcinoma	(36,76.8]	yes	yes	no	no	no	0.312401	0.454337	TRUE	TRUE	TRUE	TRUE	FALSE	TRUE	TRUE	no	yes	TRUE	III	T3	N2	M0	24	ECOG0	no	none	yes	yes	TRUE	chemo	70	1655	0
FALSE	FALSE	63	male	rural	45.45	symptomatic	adenocarcinoma	(13,36]	no	no	no	no	no	0.460324	0.852964	TRUE	TRUE	TRUE	FALSE	FALSE	TRUE	TRUE	yes	yes	TRUE	IV	T2	N2	M1	40	ECOG0	no	none	yes	yes	TRUE	chemo	27	744	1
FALSE	FALSE	63	male	urban	35.84	symptomatic	NSCLC other_nos	(13,36]	no	no	no	no	no	0.4052	0.681237	TRUE	TRUE	TRUE	FALSE	FALSE	TRUE	TRUE	yes	yes	TRUE	III	T2	range or missing	M0	60	ECOG2	no	none	no	no	FALSE	untreated	NA	177	1
TRUE	TRUE	64	male	urban	57.62	symptomatic	adenocarcinoma	(36,76.8]	yes	no	no	no	no	0.436335	1	TRUE	FALSE	TRUE	FALSE	FALSE	TRUE	TRUE	yes	yes	TRUE	IV	T4	N2	M1	30	ECOG1	no	none	no	yes	TRUE	radio	39	73	1
FALSE	FALSE	63	male	rural	47.38	symptomatic	neuroendocrine, other_nos	(76.8,778]	yes	no	no	no	no	0.22096	0.283631	TRUE	TRUE	TRUE	FALSE	FALSE	TRUE	TRUE	yes	yes	TRUE	IV	T2	N2	M1	65	ECOG2	no	none	no	yes	TRUE	radio	15	90	1
FALSE	FALSE	63	male	urban	45.45	asymptomatic finding	squamous cell carcinoma	[0,13]	yes	no	no	no	no	0.281419	0.391633	TRUE	TRUE	TRUE	TRUE	FALSE	TRUE	TRUE	no	yes	TRUE	I	T2	N0	M0	40	ECOG0	yes	segment resection	no	no	TRUE	surgery	389	1439	0
TRUE	TRUE	63	male	urban	47.38	asymptomatic finding	squamous cell carcinoma	missing	yes	no	no	no	no	0.36314	1	TRUE	TRUE	TRUE	TRUE	FALSE	TRUE	TRUE	no	yes	TRUE	II	T2	N0	M0	60	ECOG0	yes	pneumonectomy	yes	no	TRUE	surgery	103	1357	0
FALSE	FALSE	61	male	urban	42.23	symptomatic	squamous cell carcinoma	(36,76.8]	yes	no	no	no	no	0.4744	0.902589	TRUE	FALSE	TRUE	FALSE	FALSE	TRUE	TRUE	yes	yes	TRUE	IV	T4	N3	M1	55	ECOG0	no	none	yes	yes	TRUE	chemo	47	1132	0
TRUE	TRUE	62	male	urban	42.23	symptomatic	adenocarcinoma	(76.8,778]	yes	no	yes	no	no	0.799016	1	TRUE	TRUE	TRUE	TRUE	FALSE	FALSE	TRUE	yes	no	TRUE	unknown	range or missing	range or missing	Mx	26	ECOG0	yes	lobectomy	yes	yes	TRUE	surgery	55	387	1
FALSE	FALSE	61	male	urban	31.33	symptomatic	squamous cell carcinoma	missing	no	no	no	no	no	0.564017	129366870703239	TRUE	TRUE	TRUE	FALSE	FALSE	TRUE	TRUE	no	yes	TRUE	IV	T2	N2	M1	56	ECOG1	no	none	yes	yes	TRUE	chemo	79	827	1
FALSE	FALSE	61	male	rural	30.62	symptomatic	squamous cell carcinoma	[0,13]	no	no	no	no	no	0.380002	0.61291	TRUE	TRUE	TRUE	FALSE	FALSE	TRUE	FALSE	yes	yes	TRUE	IV	T4	range or missing	M1	120	ECOG2	no	none	no	yes	TRUE	radio	28	265	0
TRUE	TRUE	62	male	rural	45.45	symptomatic	NSCLC other_nos	[0,13]	yes	yes	no	no	no	0.0958442	1	TRUE	TRUE	TRUE	TRUE	FALSE	TRUE	TRUE	no	yes	TRUE	I	T1	N0	M0	28	ECOG0	no	none	yes	no	TRUE	chemo	544	1155	0
TRUE	TRUE	62	male	urban	45.45	asymptomatic finding	neuroendocrine, other_nos	(36,76.8]	yes	no	no	no	no	0.375995	1	TRUE	TRUE	TRUE	FALSE	FALSE	TRUE	TRUE	no	yes	TRUE	III	T3	N3	M0	15	ECOG0	no	none	yes	yes	TRUE	chemo	49	348	1
FALSE	FALSE	60	male	urban	30.62	symptomatic	adenocarcinoma	[0,13]	yes	yes	no	no	no	0.218751	0.280002	TRUE	TRUE	TRUE	FALSE	FALSE	TRUE	TRUE	yes	yes	TRUE	IV	T2	N3	M1	56	ECOG1	no	none	yes	yes	TRUE	chemo	29	660	0
TRUE	TRUE	62	male	rural	42.23	symptomatic	squamous cell carcinoma	(36,76.8]	no	no	no	no	no	0.542122	1	TRUE	TRUE	TRUE	FALSE	FALSE	TRUE	TRUE	no	yes	TRUE	III	T4	N2	M0	90	ECOG1	no	none	yes	yes	TRUE	radio	41	1253	0
TRUE	TRUE	62	male	urban	45.45	symptomatic	adenocarcinoma	(13,36]	no	no	no	no	no	0.552209	1	TRUE	TRUE	TRUE	TRUE	FALSE	TRUE	TRUE	no	no	TRUE	unknown	range or missing	range or missing	Mx	24	ECOG1	no	none	yes	yes	TRUE	radio	43	218	1
TRUE	TRUE	62	male	urban	47.38	symptomatic	squamous cell carcinoma	(13,36]	yes	no	no	no	no	0.431278	1	TRUE	TRUE	TRUE	FALSE	FALSE	TRUE	TRUE	yes	yes	TRUE	III	T3	N2	M0	NA	ECOG1	no	none	yes	yes	TRUE	radio	20	1008	0
FALSE	FALSE	61	male	urban	45.45	symptomatic	adenocarcinoma	(76.8,778]	yes	yes	no	no	no	0.235492	0.30803	TRUE	TRUE	TRUE	TRUE	FALSE	TRUE	TRUE	no	yes	TRUE	III	T2	N2	M0	40	ECOG2	no	none	yes	yes	TRUE	radio	85	774	1
FALSE	FALSE	61	male	rural	57.62	asymptomatic finding	squamous cell carcinoma	[0,13]	yes	no	no	no	no	0.211247	0.267824	TRUE	TRUE	TRUE	FALSE	FALSE	TRUE	TRUE	no	yes	TRUE	III	range or missing	N2	M0	68	ECOG1	yes	pneumonectomy	no	no	TRUE	surgery	82	82	1
FALSE	FALSE	60	male	rural	34.21	symptomatic	squamous cell carcinoma	[0,13]	no	no	no	no	no	0.379152	0.610701	TRUE	TRUE	TRUE	FALSE	FALSE	TRUE	TRUE	yes	yes	TRUE	II	T3	N0	M0	20	ECOG0	yes	lobectomy	yes	yes	TRUE	surgery	47	1743	0
FALSE	FALSE	60	male	urban	45.45	symptomatic	neuroendocrine, other_nos	(36,76.8]	no	no	no	no	no	0.576054	135879248791116	TRUE	TRUE	TRUE	FALSE	TRUE	TRUE	TRUE	yes	yes	TRUE	IV	T2	N2	M1	28	ECOG1	no	none	yes	no	TRUE	chemo	33	102	1
FALSE	FALSE	60	male	rural	30.62	missing	squamous cell carcinoma	(36,76.8]	yes	yes	no	no	no	0.172053	0.207807	TRUE	TRUE	TRUE	FALSE	FALSE	TRUE	TRUE	yes	yes	TRUE	II	T2	N1	M0	26	ECOG1	no	none	yes	yes	TRUE	radio	52	367	0
FALSE	FALSE	60	male	urban	45.45	symptomatic	squamous cell carcinoma	missing	no	no	no	no	no	0.56215	12838871901304	TRUE	TRUE	TRUE	FALSE	FALSE	TRUE	TRUE	no	yes	TRUE	IV	T3	N2	M1	NA	ECOG1	no	none	no	yes	TRUE	radio	224	308	0
FALSE	FALSE	60	male	rural	57.62	asymptomatic finding	adenocarcinoma	[0,13]	no	no	no	no	no	0.302763	0.434234	TRUE	TRUE	TRUE	FALSE	FALSE	TRUE	TRUE	no	yes	TRUE	III	T4	N1	M0	60	ECOG1	no	none	yes	yes	TRUE	radio	329	779	0
FALSE	FALSE	60	male	rural	47.38	asymptomatic finding	adenocarcinoma	[0,13]	no	no	no	no	no	0.303581	0.435917	TRUE	TRUE	TRUE	TRUE	FALSE	FALSE	TRUE	no	yes	TRUE	I	T1	N0	M0	14	ECOG1	yes	lobectomy	no	no	TRUE	surgery	868	1616	0
FALSE	FALSE	60	male	rural	47.38	symptomatic	squamous cell carcinoma	[0,13]	no	no	no	no	no	0.377981	0.607669	TRUE	TRUE	TRUE	FALSE	FALSE	TRUE	TRUE	no	yes	TRUE	IV	T3	N3	M1	60	ECOG1	no	none	no	no	FALSE	untreated	NA	33	1
TRUE	TRUE	61	male	urban	45.45	symptomatic	squamous cell carcinoma	(36,76.8]	no	no	no	no	no	0.630953	1	TRUE	TRUE	TRUE	FALSE	FALSE	TRUE	TRUE	no	no	TRUE	unknown	T4	N2	Mx	27	ECOG1	no	none	no	no	FALSE	untreated	NA	190	0
FALSE	FALSE	59	male	urban	35.84	symptomatic	NSCLC other_nos	(76.8,778]	yes	no	no	no	no	0.194627	0.241661	TRUE	FALSE	TRUE	FALSE	FALSE	FALSE	FALSE	no	yes	TRUE	III	T1	N2	M0	NA	ECOG0	no	none	yes	yes	TRUE	radio	11	862	1
FALSE	FALSE	57	male	rural	45.45	symptomatic	adenocarcinoma	(36,76.8]	yes	yes	no	no	no	0.269797	0.369482	TRUE	TRUE	TRUE	FALSE	FALSE	TRUE	TRUE	yes	yes	TRUE	IV	T4	N2	M1	30	ECOG1	no	none	no	yes	TRUE	radio	46	134	1
TRUE	TRUE	59	male	rural	45.45	symptomatic	adenocarcinoma	(36,76.8]	no	no	no	no	no	0.501602	1	TRUE	TRUE	FALSE	TRUE	FALSE	FALSE	FALSE	no	yes	FALSE	IV	T1	N3	M1	8	missing	no	none	no	yes	TRUE	radio	57	78	0
TRUE	TRUE	59	male	rural	47.38	symptomatic	squamous cell carcinoma	[0,13]	no	no	no	no	no	0.377452	1	TRUE	TRUE	TRUE	FALSE	FALSE	TRUE	TRUE	no	yes	TRUE	IV	T4	N2	M1	53	ECOG1	no	none	no	yes	TRUE	radio	41	69	1
TRUE	TRUE	59	male	urban	35.84	asymptomatic finding	squamous cell carcinoma	(13,36]	yes	no	no	no	no	0.387767	1	TRUE	TRUE	TRUE	FALSE	FALSE	TRUE	TRUE	yes	yes	TRUE	III	T4	N0	M0	40	ECOG0	no	none	yes	yes	TRUE	radio	35	336	0
TRUE	TRUE	58	male	rural	42.23	symptomatic	squamous cell carcinoma	(13,36]	no	no	no	no	no	0.496355	1	TRUE	TRUE	TRUE	FALSE	FALSE	TRUE	TRUE	yes	yes	TRUE	III	T4	N3	M0	60	ECOG1	no	none	no	yes	TRUE	radio	104	119	0
TRUE	TRUE	57	male	urban	42.23	asymptomatic finding	NSCLC other_nos	(13,36]	yes	no	yes	no	no	0.726956	1	TRUE	TRUE	TRUE	FALSE	FALSE	TRUE	TRUE	no	yes	TRUE	IV	T2	N0	M1	140	ECOG1	no	none	yes	no	TRUE	chemo	56	278	0
FALSE	FALSE	56	male	urban	45.45	symptomatic	squamous cell carcinoma	(36,76.8]	no	no	no	no	no	0.628326	169052996144319	TRUE	TRUE	TRUE	FALSE	FALSE	TRUE	TRUE	no	yes	TRUE	III	T2	N2	M0	65	ECOG1	no	none	yes	no	TRUE	chemo	68	386	1
FALSE	FALSE	56	male	rural	45.45	symptomatic	squamous cell carcinoma	[0,13]	no	no	no	no	no	0.376036	0.602656	TRUE	TRUE	TRUE	FALSE	FALSE	TRUE	FALSE	no	yes	TRUE	IV	T3	N2	M1	NA	ECOG1	no	none	yes	yes	TRUE	radio	21	122	0
TRUE	TRUE	56	male	rural	45.45	asymptomatic finding	adenocarcinoma	(36,76.8]	yes	yes	no	no	no	0.235848	1	TRUE	TRUE	TRUE	TRUE	FALSE	FALSE	TRUE	no	no	TRUE	unknown	range or missing	range or missing	Mx	13	ECOG1	yes	explorative	yes	yes	TRUE	surgery	107	1370	0
FALSE	FALSE	55	male	rural	45.45	asymptomatic finding	adenocarcinoma	(13,36]	yes	yes	no	no	no	0.205497	0.258648	TRUE	TRUE	TRUE	FALSE	FALSE	TRUE	TRUE	yes	yes	TRUE	IV	T4	N3	M1	80	ECOG3_4	no	none	no	no	FALSE	untreated	NA	37	1
FALSE	FALSE	54	male	rural	45.45	symptomatic	squamous cell carcinoma	(13,36]	yes	yes	no	no	no	0.264567	0.359744	TRUE	TRUE	TRUE	TRUE	FALSE	TRUE	TRUE	no	yes	TRUE	IV	T4	N3	M1	40	ECOG1	no	none	yes	no	TRUE	chemo	84	371	1
TRUE	TRUE	54	male	rural	45.45	symptomatic	squamous cell carcinoma	(76.8,778]	no	no	no	no	no	0.398394	1	TRUE	TRUE	TRUE	TRUE	FALSE	TRUE	TRUE	no	no	TRUE	unknown	T2	N1	Mx	38	ECOG0	yes	lobectomy	no	yes	TRUE	surgery	88	1308	0
TRUE	TRUE	53	male	rural	45.45	symptomatic	neuroendocrine, other_nos	(76.8,778]	no	no	no	no	no	0.344824	1	TRUE	TRUE	TRUE	FALSE	FALSE	TRUE	TRUE	no	yes	TRUE	III	range or missing	N2	M0	NA	ECOG0	no	none	no	no	FALSE	untreated	NA	1162	0
FALSE	FALSE	51	male	rural	30.62	asymptomatic finding	adenocarcinoma	(13,36]	yes	no	no	no	no	0.269304	0.368559	TRUE	TRUE	TRUE	TRUE	FALSE	TRUE	TRUE	no	yes	TRUE	III	T1	N2	M0	21	ECOG0	no	none	yes	yes	TRUE	chemo	85	1024	0
FALSE	FALSE	50	male	rural	45.45	asymptomatic finding	squamous cell carcinoma	(36,76.8]	yes	no	no	no	no	0.33692	0.508113	TRUE	TRUE	TRUE	FALSE	FALSE	TRUE	TRUE	no	yes	TRUE	IV	T4	N3	M1	58	ECOG1	no	none	yes	yes	TRUE	chemo	92	647	1
FALSE	FALSE	48	male	urban	45.45	symptomatic	NSCLC other_nos	(76.8,778]	yes	no	no	no	no	0.190211	0.23489	TRUE	FALSE	TRUE	TRUE	FALSE	TRUE	TRUE	no	yes	TRUE	II	T1	N1	M0	22	ECOG1	yes	lobectomy	yes	yes	TRUE	surgery	140	536	0
FALSE	FALSE	48	male	rural	35.84	symptomatic	adenocarcinoma	(76.8,778]	yes	yes	no	no	no	0.171632	0.207193	TRUE	TRUE	TRUE	FALSE	FALSE	TRUE	TRUE	no	yes	TRUE	IV	T4	N1	M1	65	ECOG0	no	none	yes	yes	TRUE	radio	59	774	1
FALSE	FALSE	47	male	urban	45.45	asymptomatic finding	adenocarcinoma	(13,36]	yes	no	no	no	no	0.344821	0.526301	TRUE	TRUE	FALSE	TRUE	FALSE	FALSE	TRUE	no	no	TRUE	unknown	range or missing	N0	M0	13	ECOG0	yes	segment resection	yes	yes	TRUE	surgery	193	1605	0
FALSE	FALSE	46	male	urban	45.45	symptomatic	squamous cell carcinoma	(13,36]	yes	yes	no	no	no	0.338609	0.511965	TRUE	TRUE	TRUE	TRUE	FALSE	TRUE	TRUE	yes	yes	TRUE	II	T2	N1	M0	33	ECOG1	no	explorative	yes	yes	TRUE	surgery	42	1409	1
FALSE	FALSE	45	male	rural	45.45	symptomatic	squamous cell carcinoma	(13,36]	yes	yes	no	no	no	0.260641	0.352522	TRUE	TRUE	TRUE	FALSE	FALSE	TRUE	TRUE	yes	yes	TRUE	IV	range or missing	N3	M1	NA	ECOG3_4	no	none	no	no	FALSE	untreated	NA	61	1
TRUE	TRUE	44	male	urban	45.45	symptomatic	adenocarcinoma	(36,76.8]	yes	yes	yes	no	no	0.823849	1	TRUE	TRUE	TRUE	TRUE	FALSE	TRUE	TRUE	no	yes	TRUE	IV	T4	N3	M1	NA	ECOG0	no	none	yes	yes	TRUE	chemo	101	472	0
FALSE	FALSE	89	female	urban	42.23	symptomatic	NSCLC other_nos	(13,36]	no	no	no	no	no	0.540653	117700140142249	TRUE	TRUE	FALSE	FALSE	FALSE	TRUE	TRUE	yes	yes	TRUE	IV	range or missing	N0	M1	NA	ECOG2	no	none	no	no	FALSE	untreated	NA	91	1
FALSE	FALSE	78	female	urban	35.84	symptomatic	squamous cell carcinoma	(76.8,778]	yes	no	no	no	no	0.466817	0.875529	TRUE	TRUE	TRUE	FALSE	FALSE	TRUE	TRUE	yes	no	TRUE	unknown	T3	N1	Mx	NA	ECOG2	no	none	no	yes	TRUE	radio	37	140	1
TRUE	TRUE	77	female	urban	45.45	asymptomatic finding	adenocarcinoma	[0,13]	no	yes	no	no	no	0.428672	1	TRUE	TRUE	TRUE	TRUE	FALSE	TRUE	TRUE	no	no	TRUE	unknown	T2	N2	Mx	NA	ECOG0	no	none	no	yes	TRUE	radio	48	1307	0
FALSE	FALSE	74	female	rural	45.45	symptomatic	squamous cell carcinoma	[0,13]	yes	yes	no	no	no	0.274332	0.37804	TRUE	TRUE	TRUE	TRUE	FALSE	TRUE	TRUE	yes	yes	TRUE	III	T3	N2	M0	48	ECOG1	no	none	no	yes	TRUE	radio	28	119	0
TRUE	TRUE	74	female	urban	45.45	symptomatic	squamous cell carcinoma	(36,76.8]	yes	yes	no	no	no	0.51467	1	TRUE	TRUE	TRUE	TRUE	FALSE	TRUE	TRUE	no	yes	TRUE	II	T2	N1	M0	50	ECOG0	no	none	no	yes	TRUE	radio	56	332	1
TRUE	TRUE	74	female	urban	45.45	symptomatic	adenocarcinoma	(13,36]	no	no	no	no	no	0.674209	1	TRUE	TRUE	TRUE	TRUE	FALSE	TRUE	TRUE	no	yes	TRUE	II	T2	N0	M0	55	ECOG0	yes	lobectomy	yes	yes	TRUE	surgery	123	604	1
TRUE	FALSE	74	female	rural	42.23	asymptomatic finding	squamous cell carcinoma	(76.8,778]	no	no	no	no	no	0.486777	1	TRUE	TRUE	TRUE	FALSE	FALSE	TRUE	TRUE	yes	yes	TRUE	III	T4	N3	M0	85	ECOG2	no	none	no	yes	TRUE	radio	30	39	1
TRUE	TRUE	74	female	rural	57.62	asymptomatic finding	neuroendocrine, other_nos	(36,76.8]	yes	no	yes	no	no	0.862037	1	TRUE	TRUE	TRUE	TRUE	FALSE	TRUE	TRUE	yes	yes	TRUE	IV	T2	N0	M1	35	ECOG1	no	none	yes	yes	TRUE	surgery	72	289	0
TRUE	TRUE	73	female	urban	45.45	symptomatic	squamous cell carcinoma	(76.8,778]	yes	yes	no	no	no	0.376281	1	TRUE	TRUE	TRUE	TRUE	FALSE	TRUE	TRUE	no	no	TRUE	unknown	range or missing	range or missing	Mx	12	ECOG0	yes	segment resection	yes	yes	TRUE	surgery	99	1345	0
FALSE	FALSE	72	female	rural	45.45	asymptomatic finding	adenocarcinoma	(36,76.8]	yes	yes	no	no	no	0.343242	0.522632	TRUE	TRUE	TRUE	FALSE	FALSE	TRUE	TRUE	yes	yes	TRUE	I	range or missing	N0	M0	30	ECOG0	yes	lobectomy	no	no	TRUE	surgery	50	1793	0
TRUE	TRUE	73	female	rural	35.84	asymptomatic finding	squamous cell carcinoma	(36,76.8]	yes	no	no	no	no	0.46731	1	TRUE	TRUE	TRUE	FALSE	FALSE	TRUE	TRUE	no	no	TRUE	unknown	range or missing	range or missing	Mx	NA	ECOG3_4	no	none	no	no	FALSE	untreated	NA	409	1
FALSE	FALSE	71	female	urban	45.45	symptomatic	neuroendocrine, other_nos	(76.8,778]	yes	no	no	no	no	0.406178	0.684006	TRUE	TRUE	TRUE	TRUE	FALSE	TRUE	TRUE	no	yes	TRUE	III	T1	N2	M0	23	ECOG1	no	none	no	yes	TRUE	radio	84	161	1
TRUE	TRUE	72	female	urban	35.84	asymptomatic finding	squamous cell carcinoma	(13,36]	no	no	no	no	no	0.668907	1	TRUE	TRUE	TRUE	FALSE	FALSE	TRUE	TRUE	yes	no	TRUE	unknown	T2	range or missing	Mx	110	ECOG2	no	none	no	yes	TRUE	radio	37	40	1
TRUE	TRUE	72	female	rural	45.45	asymptomatic finding	squamous cell carcinoma	[0,13]	no	no	no	no	no	0.460736	1	TRUE	TRUE	TRUE	FALSE	FALSE	TRUE	TRUE	yes	no	TRUE	unknown	T2	N2	Mx	110	ECOG1	no	none	no	yes	TRUE	radio	39	81	1
FALSE	FALSE	70	female	urban	47.38	asymptomatic finding	squamous cell carcinoma	[0,13]	yes	no	no	no	no	0.393711	0.649379	TRUE	TRUE	TRUE	TRUE	FALSE	TRUE	TRUE	no	yes	TRUE	IV	T3	N3	M1	29	ECOG0	no	none	yes	no	TRUE	chemo	85	1692	0
FALSE	FALSE	70	female	rural	47.38	symptomatic	squamous cell carcinoma	(13,36]	no	no	no	no	no	0.622732	16506346582903	TRUE	TRUE	TRUE	FALSE	FALSE	TRUE	TRUE	yes	yes	TRUE	IV	T2	range or missing	M1	29	ECOG0	no	none	yes	yes	TRUE	chemo	34	495	1
TRUE	TRUE	71	female	rural	45.45	asymptomatic finding	adenocarcinoma	(13,36]	yes	no	yes	no	no	0.84924	1	TRUE	TRUE	TRUE	TRUE	FALSE	FALSE	TRUE	no	no	TRUE	unknown	range or missing	range or missing	Mx	23	ECOG1	yes	lobectomy	no	no	TRUE	surgery	86	1149	0
FALSE	FALSE	69	female	urban	45.45	missing	squamous cell carcinoma	(36,76.8]	yes	no	no	no	no	0.416443	0.713629	TRUE	TRUE	TRUE	FALSE	FALSE	TRUE	TRUE	no	yes	TRUE	IV	T4	N3	M1	21	ECOG1	no	none	no	yes	TRUE	radio	104	176	1
TRUE	TRUE	69	female	urban	30.61	asymptomatic finding	adenocarcinoma	(13,36]	yes	no	no	no	no	0.476005	1	TRUE	TRUE	TRUE	TRUE	FALSE	TRUE	TRUE	no	yes	TRUE	IV	T1	N2	M1	29	ECOG1	no	none	yes	no	TRUE	chemo	65	148	0
TRUE	TRUE	68	female	rural	57.62	asymptomatic finding	adenocarcinoma	missing	yes	no	no	no	no	0.356839	1	TRUE	TRUE	TRUE	TRUE	FALSE	TRUE	TRUE	no	yes	TRUE	I	T1	N0	M0	25	ECOG0	yes	segment resection	no	no	TRUE	surgery	94	1146	0
FALSE	FALSE	67	female	urban	57.62	symptomatic	adenocarcinoma	(13,36]	yes	no	no	no	no	0.516719	106919100637411	TRUE	TRUE	TRUE	FALSE	FALSE	TRUE	TRUE	yes	yes	TRUE	IV	T4	N2	M1	36	ECOG0	no	none	yes	yes	TRUE	chemo	30	293	1
TRUE	TRUE	69	female	rural	47.38	symptomatic	adenocarcinoma	(76.8,778]	no	no	no	no	no	0.489264	1	TRUE	TRUE	TRUE	TRUE	FALSE	TRUE	TRUE	no	no	TRUE	unknown	range or missing	range or missing	Mx	NA	ECOG1	no	none	no	yes	TRUE	radio	90	309	0
FALSE	FALSE	67	female	rural	35.84	asymptomatic finding	squamous cell carcinoma	(76.8,778]	yes	no	no	yes	no	0.39131	0.642873	TRUE	FALSE	TRUE	TRUE	FALSE	TRUE	TRUE	no	no	TRUE	unknown	T4	N2	Mx	45	ECOG1	no	none	no	yes	TRUE	radio	43	43	0
FALSE	FALSE	67	female	rural	35.84	asymptomatic finding	squamous cell carcinoma	[0,13]	no	no	no	no	no	0.45884	0.847882	TRUE	FALSE	TRUE	FALSE	FALSE	TRUE	TRUE	no	yes	TRUE	IV	T2	N2	M1	65	ECOG1	no	none	yes	yes	TRUE	chemo	60	500	0
TRUE	TRUE	68	female	rural	35.84	symptomatic	adenocarcinoma	(76.8,778]	no	no	no	no	no	0.489791	1	TRUE	TRUE	TRUE	TRUE	FALSE	TRUE	TRUE	no	no	TRUE	unknown	T2	range or missing	Mx	30	ECOG2	no	none	no	yes	TRUE	radio	58	710	0
FALSE	FALSE	66	female	rural	47.38	symptomatic	neuroendocrine, other_nos	(36,76.8]	yes	no	no	no	no	0.449952	0.818022	TRUE	TRUE	TRUE	TRUE	FALSE	FALSE	TRUE	no	yes	TRUE	I	T2	N0	M0	20	ECOG0	yes	lobectomy	yes	yes	TRUE	surgery	73	918	0
TRUE	TRUE	67	female	rural	47.38	symptomatic	squamous cell carcinoma	[0,13]	no	no	no	no	no	0.502074	1	TRUE	TRUE	TRUE	FALSE	FALSE	TRUE	FALSE	yes	yes	TRUE	IV	T4	N2	M1	50	ECOG1	no	none	yes	yes	TRUE	radio	11	38	0
FALSE	FALSE	65	female	urban	42.23	asymptomatic finding	adenocarcinoma	(76.8,778]	yes	no	no	no	no	0.378291	0.608469	TRUE	FALSE	TRUE	FALSE	FALSE	TRUE	TRUE	no	yes	TRUE	IV	T4	N0	M1	23	ECOG0	no	none	yes	yes	TRUE	chemo	69	692	0
TRUE	TRUE	66	female	rural	47.38	symptomatic	squamous cell carcinoma	[0,13]	no	no	no	no	no	0.501511	1	TRUE	TRUE	TRUE	TRUE	FALSE	TRUE	TRUE	no	yes	TRUE	III	T1	N3	M0	28	ECOG0	no	none	yes	yes	TRUE	radio	124	1079	1
FALSE	FALSE	65	female	rural	47.38	symptomatic	squamous cell carcinoma	(76.8,778]	no	no	no	no	no	0.525614	110798617285386	TRUE	FALSE	TRUE	FALSE	FALSE	TRUE	TRUE	yes	no	TRUE	unknown	T4	N3	Mx	NA	ECOG1	no	none	yes	no	TRUE	chemo	40	87	1
TRUE	TRUE	67	female	urban	42.23	asymptomatic finding	adenocarcinoma	(36,76.8]	yes	yes	yes	yes	no	0.89781	1	TRUE	TRUE	TRUE	TRUE	FALSE	TRUE	FALSE	no	no	TRUE	unknown	range or missing	range or missing	Mx	12	ECOG0	yes	lobectomy	yes	yes	TRUE	surgery	88	1046	0
FALSE	FALSE	65	female	urban	47.38	symptomatic	adenocarcinoma	(76.8,778]	no	no	no	no	no	0.579063	137565311300742	TRUE	TRUE	TRUE	FALSE	FALSE	TRUE	TRUE	no	yes	TRUE	IV	T3	N0	M1	13	ECOG0	no	none	yes	no	TRUE	chemo	405	1583	0
TRUE	TRUE	66	female	urban	45.45	missing	adenocarcinoma	missing	no	no	no	no	no	0.464359	1	TRUE	TRUE	TRUE	TRUE	FALSE	FALSE	TRUE	no	yes	TRUE	I	T1	N0	M0	12	ECOG0	yes	lobectomy	no	no	TRUE	surgery	106	999	0
FALSE	FALSE	64	female	urban	57.62	asymptomatic finding	neuroendocrine, other_nos	[0,13]	yes	no	no	no	no	0.337024	0.50835	TRUE	FALSE	TRUE	FALSE	FALSE	TRUE	TRUE	no	yes	TRUE	IV	T4	N0	M1	100	ECOG1	no	none	yes	no	TRUE	chemo	41	41	0
TRUE	TRUE	66	female	urban	45.45	asymptomatic finding	adenocarcinoma	[0,13]	no	no	no	no	no	0.511369	1	TRUE	TRUE	TRUE	FALSE	FALSE	TRUE	TRUE	no	yes	TRUE	III	T4	N0	M0	75	ECOG1	no	none	yes	yes	TRUE	radio	54	295	1
FALSE	FALSE	64	female	rural	31.33	asymptomatic finding	squamous cell carcinoma	(76.8,778]	yes	no	no	no	no	0.329306	0.490992	TRUE	TRUE	TRUE	TRUE	FALSE	TRUE	TRUE	no	yes	TRUE	III	T3	N1	M0	63	ECOG1	yes	lobectomy	no	yes	TRUE	surgery	294	489	1
FALSE	FALSE	63	female	rural	35.84	asymptomatic finding	squamous cell carcinoma	[0,13]	no	no	no	no	no	0.456603	0.840275	TRUE	TRUE	TRUE	FALSE	FALSE	TRUE	TRUE	no	yes	TRUE	III	T2	N2	M0	45	ECOG0	yes	pneumonectomy	yes	yes	TRUE	surgery	90	1797	0
TRUE	TRUE	65	female	urban	35.84	asymptomatic finding	neuroendocrine, other_nos	[0,13]	yes	no	no	no	no	0.33937	1	TRUE	TRUE	TRUE	TRUE	FALSE	FALSE	TRUE	no	yes	TRUE	II	T1	N1	M0	30	ECOG1	yes	lobectomy	no	no	TRUE	surgery	112	1071	0
FALSE	FALSE	63	female	urban	45.45	asymptomatic finding	neuroendocrine, other_nos	missing	no	no	no	no	no	0.584718	140800181738163	TRUE	TRUE	TRUE	TRUE	FALSE	TRUE	TRUE	yes	no	TRUE	unknown	range or missing	range or missing	Mx	27	ECOG1	no	none	yes	yes	TRUE	radio	44	272	1
FALSE	FALSE	63	female	rural	47.38	asymptomatic finding	adenocarcinoma	(13,36]	yes	no	no	no	no	0.380647	0.614589	TRUE	TRUE	TRUE	FALSE	FALSE	TRUE	TRUE	yes	yes	TRUE	I	T1	N0	M0	23	ECOG1	yes	lobectomy	no	no	TRUE	surgery	44	1537	0
TRUE	TRUE	64	female	urban	47.38	symptomatic	adenocarcinoma	(76.8,778]	no	no	no	no	no	0.578514	1	TRUE	TRUE	TRUE	TRUE	FALSE	TRUE	TRUE	no	no	TRUE	unknown	T4	N2	Mx	NA	ECOG1	no	none	yes	yes	TRUE	radio	65	211	1
FALSE	FALSE	63	female	urban	45.45	asymptomatic finding	adenocarcinoma	(76.8,778]	yes	yes	no	no	no	0.297324	0.423131	TRUE	TRUE	TRUE	FALSE	FALSE	TRUE	TRUE	yes	no	TRUE	unknown	T4	N2	Mx	65	ECOG2	no	none	no	yes	TRUE	radio	17	1059	1
FALSE	FALSE	61	female	urban	45.45	symptomatic	squamous cell carcinoma	(76.8,778]	yes	yes	no	no	no	0.369957	0.587193	TRUE	TRUE	TRUE	TRUE	FALSE	TRUE	TRUE	yes	yes	TRUE	IV	T2	N0	M1	39	ECOG1	no	none	yes	no	TRUE	chemo	21	291	1
FALSE	FALSE	61	female	urban	42.23	asymptomatic finding	adenocarcinoma	(13,36]	yes	no	no	no	no	0.470417	0.888277	TRUE	FALSE	TRUE	FALSE	FALSE	TRUE	TRUE	yes	no	TRUE	unknown	T2	N3	Mx	30	ECOG1	no	none	no	yes	TRUE	radio	39	80	1
FALSE	FALSE	61	female	rural	45.45	symptomatic	adenocarcinoma	(76.8,778]	yes	yes	no	no	no	0.257731	0.34722	TRUE	TRUE	TRUE	TRUE	FALSE	TRUE	TRUE	no	yes	TRUE	IV	T4	N3	M1	19	ECOG1	no	none	yes	yes	TRUE	chemo	92	566	1
FALSE	FALSE	60	female	urban	57.62	symptomatic	adenocarcinoma	(76.8,778]	yes	no	no	no	no	0.416728	0.714466	TRUE	FALSE	TRUE	FALSE	FALSE	TRUE	TRUE	yes	yes	TRUE	III	T3	N2	M0	68	ECOG1	no	none	yes	yes	TRUE	radiochemotherapy	33	299	0
FALSE	FALSE	61	female	rural	35.84	asymptomatic finding	adenocarcinoma	(13,36]	yes	no	no	no	no	0.380613	0.6145	TRUE	TRUE	TRUE	FALSE	FALSE	TRUE	TRUE	yes	yes	TRUE	III	T4	N2	M0	49	ECOG1	no	none	yes	yes	TRUE	radio	36	1722	0
TRUE	TRUE	61	female	urban	47.38	asymptomatic finding	squamous cell carcinoma	(13,36]	yes	yes	no	no	no	0.419834	1	TRUE	TRUE	FALSE	TRUE	FALSE	TRUE	TRUE	yes	yes	TRUE	I	T1	N0	M0	26	ECOG0	yes	lobectomy	yes	no	TRUE	surgery	45	1214	0
FALSE	FALSE	60	female	urban	47.38	asymptomatic finding	adenocarcinoma	(13,36]	yes	no	no	no	no	0.469371	0.884554	TRUE	TRUE	TRUE	TRUE	FALSE	TRUE	TRUE	yes	no	TRUE	unknown	T2	range or missing	Mx	70	ECOG0	no	none	yes	yes	TRUE	chemo	69	252	0
FALSE	FALSE	59	female	rural	45.45	asymptomatic finding	adenocarcinoma	(13,36]	yes	yes	yes	no	no	0.793159	383463644819889	TRUE	TRUE	TRUE	FALSE	FALSE	TRUE	TRUE	yes	no	TRUE	unknown	range or missing	range or missing	Mx	22	ECOG0	yes	lobectomy	no	no	TRUE	surgery	112	145	1
TRUE	TRUE	61	female	urban	45.45	asymptomatic finding	adenocarcinoma	[0,13]	no	no	no	no	no	0.508554	1	TRUE	TRUE	TRUE	TRUE	FALSE	TRUE	TRUE	no	yes	TRUE	I	T1	N0	M0	25	ECOG0	yes	lobectomy	yes	no	TRUE	surgery	87	1067	0
TRUE	TRUE	59	female	rural	45.45	symptomatic	adenocarcinoma	(13,36]	no	no	no	no	no	0.579958	1	TRUE	TRUE	TRUE	FALSE	FALSE	TRUE	TRUE	yes	yes	TRUE	IV	T2	N3	M1	37	ECOG1	no	none	yes	no	TRUE	chemo	35	53	1
FALSE	FALSE	57	female	urban	35.84	asymptomatic finding	adenocarcinoma	[0,13]	yes	no	no	no	no	0.351792	0.542714	TRUE	TRUE	TRUE	FALSE	TRUE	TRUE	TRUE	yes	yes	TRUE	IV	T4	N3	M1	150	ECOG0	no	none	yes	no	TRUE	chemo	24	156	1
TRUE	TRUE	59	female	urban	30.62	asymptomatic finding	squamous cell carcinoma	(13,36]	yes	no	no	no	no	0.508978	1	TRUE	TRUE	TRUE	FALSE	FALSE	TRUE	TRUE	no	no	TRUE	unknown	T2	N2	Mx	NA	ECOG1	no	none	no	yes	TRUE	radio	60	255	0
TRUE	TRUE	58	female	rural	45.45	symptomatic	NSCLC other_nos	(36,76.8]	no	no	no	no	no	0.473892	1	TRUE	TRUE	TRUE	FALSE	FALSE	TRUE	TRUE	no	no	TRUE	unknown	T1	N0	Mx	16	ECOG2	no	none	no	yes	TRUE	radio	381	1133	0
FALSE	FALSE	57	female	rural	47.38	symptomatic	squamous cell carcinoma	(36,76.8]	yes	no	no	no	no	0.501578	100633344685342	TRUE	FALSE	TRUE	TRUE	FALSE	TRUE	TRUE	no	no	TRUE	unknown	T1	N1	Mx	30	ECOG1	no	none	no	yes	TRUE	radio	195	277	1
TRUE	TRUE	58	female	rural	34.21	symptomatic	squamous cell carcinoma	(76.8,778]	no	no	no	no	no	0.522921	1	TRUE	TRUE	TRUE	TRUE	FALSE	TRUE	TRUE	no	yes	TRUE	IV	T2	N2	M1	44	ECOG0	no	none	yes	yes	TRUE	chemo	53	349	0
FALSE	FALSE	57	female	urban	55.55	asymptomatic finding	adenocarcinoma	[0,13]	yes	no	no	no	no	0.350095	0.538686	TRUE	TRUE	FALSE	TRUE	FALSE	TRUE	TRUE	yes	no	FALSE	unknown	range or missing	range or missing	Mx	25	missing	yes	lobectomy	yes	no	TRUE	surgery	29	379	0
FALSE	FALSE	57	female	urban	30.62	asymptomatic finding	adenocarcinoma	[0,13]	yes	yes	no	no	no	0.275531	0.380321	TRUE	TRUE	TRUE	TRUE	FALSE	TRUE	TRUE	yes	yes	TRUE	I	T2	N0	M0	40	ECOG0	yes	lobectomy	yes	no	TRUE	surgery	95	1340	0
FALSE	FALSE	57	female	rural	45.45	asymptomatic finding	adenocarcinoma	(13,36]	yes	no	no	no	no	0.377637	0.606779	TRUE	FALSE	FALSE	TRUE	FALSE	TRUE	TRUE	no	no	TRUE	unknown	range or missing	range or missing	Mx	18	ECOG0	yes	lobectomy	no	no	TRUE	surgery	112	1527	0
FALSE	FALSE	56	female	urban	45.45	symptomatic	adenocarcinoma	(76.8,778]	yes	no	no	no	no	0.415656	0.71132	TRUE	TRUE	TRUE	FALSE	FALSE	TRUE	TRUE	yes	yes	TRUE	IV	T4	N3	M1	35	ECOG1	no	none	yes	no	TRUE	chemo	26	232	1
FALSE	FALSE	56	female	rural	45.45	asymptomatic finding	squamous cell carcinoma	[0,13]	no	no	no	no	no	0.451793	0.824127	TRUE	TRUE	TRUE	FALSE	FALSE	TRUE	TRUE	no	yes	TRUE	I	T1	N0	M0	33	ECOG2	no	none	no	yes	TRUE	radio	634	963	1
TRUE	TRUE	57	female	urban	30.61	symptomatic	neuroendocrine, other_nos	(76.8,778]	yes	no	no	no	no	0.399938	1	TRUE	TRUE	TRUE	FALSE	FALSE	TRUE	TRUE	yes	yes	TRUE	III	T3	N3	M0	100	ECOG0	no	none	yes	no	TRUE	chemo	35	149	0
FALSE	FALSE	55	female	rural	42.23	symptomatic	adenocarcinoma	(76.8,778]	yes	no	no	no	no	0.329034	0.490388	TRUE	TRUE	TRUE	FALSE	FALSE	TRUE	TRUE	yes	no	TRUE	unknown	T4	range or missing	Mx	54	ECOG1	no	none	yes	yes	TRUE	chemo	28	113	0
TRUE	TRUE	56	female	urban	45.45	symptomatic	adenocarcinoma	(76.8,778]	no	no	no	no	no	0.574291	1	TRUE	TRUE	TRUE	FALSE	FALSE	TRUE	FALSE	no	yes	TRUE	IV	T4	N2	M1	57	ECOG1	no	none	yes	yes	TRUE	radio	27	238	1
TRUE	TRUE	56	female	rural	35.84	symptomatic	adenocarcinoma	(13,36]	no	no	no	no	no	0.579196	1	TRUE	TRUE	TRUE	FALSE	FALSE	FALSE	FALSE	yes	yes	TRUE	IV	T3	N2	M1	80	ECOG1	no	none	yes	yes	TRUE	radio	21	247	1
TRUE	TRUE	56	female	urban	57.62	asymptomatic finding	adenocarcinoma	missing	yes	no	yes	no	no	0.875604	1	TRUE	TRUE	TRUE	TRUE	FALSE	FALSE	TRUE	yes	no	TRUE	unknown	range or missing	range or missing	Mx	30	ECOG0	yes	lobectomy	no	no	TRUE	surgery	100	986	0
TRUE	TRUE	55	female	rural	47.38	symptomatic	adenocarcinoma	(13,36]	yes	yes	no	no	no	0.335214	1	TRUE	TRUE	TRUE	TRUE	FALSE	TRUE	TRUE	no	yes	TRUE	IV	T3	N2	M1	38	ECOG1	no	none	yes	no	TRUE	chemo	76	139	0
TRUE	TRUE	56	female	urban	45.45	symptomatic	adenocarcinoma	(36,76.8]	yes	no	yes	no	no	0.91818	1	TRUE	FALSE	TRUE	FALSE	FALSE	TRUE	TRUE	yes	yes	TRUE	IV	T2	N3	M1	40	ECOG1	no	none	yes	yes	TRUE	chemo	27	713	0
TRUE	TRUE	54	female	rural	57.62	missing	adenocarcinoma	missing	no	no	yes	no	no	0.839076	1	TRUE	TRUE	TRUE	FALSE	FALSE	TRUE	TRUE	no	no	TRUE	unknown	range or missing	range or missing	Mx	130	ECOG2	no	none	no	yes	TRUE	radio	56	185	1
FALSE	FALSE	52	female	rural	45.45	asymptomatic finding	NSCLC other_nos	(36,76.8]	no	no	no	no	no	0.426605	0.743998	TRUE	TRUE	TRUE	TRUE	FALSE	TRUE	TRUE	no	yes	TRUE	I	T1	N0	M0	6	ECOG0	yes	lobectomy	no	no	TRUE	surgery	196	1774	0
TRUE	TRUE	54	female	urban	45.45	symptomatic	squamous cell carcinoma	(13,36]	no	no	no	no	no	0.697776	1	TRUE	TRUE	TRUE	TRUE	FALSE	TRUE	TRUE	no	yes	TRUE	I	T1	N0	M0	24	ECOG0	yes	segment resection	yes	no	TRUE	surgery	114	1002	0
TRUE	TRUE	53	female	urban	47.38	symptomatic	squamous cell carcinoma	(76.8,778]	yes	no	no	no	no	0.451747	1	TRUE	TRUE	FALSE	FALSE	FALSE	TRUE	FALSE	no	no	TRUE	unknown	range or missing	range or missing	Mx	40	ECOG2	no	none	no	yes	TRUE	radio	17	63	0
TRUE	TRUE	53	female	urban	47.38	asymptomatic finding	adenocarcinoma	missing	yes	no	no	no	no	0.438279	1	TRUE	TRUE	TRUE	TRUE	FALSE	FALSE	TRUE	no	no	TRUE	unknown	range or missing	range or missing	Mx	25	ECOG0	yes	lobectomy	yes	no	TRUE	surgery	98	586	0
FALSE	FALSE	50	female	rural	47.38	asymptomatic finding	adenocarcinoma	[0,13]	yes	no	no	no	no	0.26851	0.367072	TRUE	TRUE	TRUE	FALSE	FALSE	TRUE	TRUE	yes	yes	TRUE	I	T2	N0	M0	50	ECOG1	no	none	yes	no	TRUE	chemo	23	66	0
FALSE	FALSE	48	female	urban	45.45	asymptomatic finding	adenocarcinoma	(76.8,778]	yes	yes	no	no	no	0.290312	0.40907	TRUE	TRUE	TRUE	FALSE	FALSE	TRUE	TRUE	yes	yes	TRUE	IV	T4	N3	M1	20	ECOG1	no	none	yes	yes	TRUE	radio	26	111	1
FALSE	FALSE	48	female	rural	57.62	asymptomatic finding	NSCLC other_nos	missing	yes	no	no	no	no	0.225569	0.29127	TRUE	TRUE	TRUE	TRUE	FALSE	TRUE	TRUE	no	yes	TRUE	III	T2	N2	M0	33	ECOG0	yes	lobectomy	no	no	TRUE	surgery	141	1603	0
TRUE	TRUE	49	female	rural	42.23	symptomatic	squamous cell carcinoma	(36,76.8]	no	no	no	no	no	0.652546	1	TRUE	TRUE	TRUE	FALSE	FALSE	TRUE	TRUE	yes	yes	TRUE	IV	T4	N3	M1	80	ECOG1	no	none	no	yes	TRUE	radio	37	46	1
FALSE	FALSE	44	female	rural	47.38	asymptomatic finding	adenocarcinoma	(36,76.8]	yes	yes	no	no	no	0.329004	0.490321	TRUE	TRUE	TRUE	TRUE	FALSE	FALSE	TRUE	no	no	TRUE	unknown	range or missing	range or missing	Mx	16	ECOG0	yes	lobectomy	no	no	TRUE	surgery	164	1558	0
TRUE	TRUE	40	female	rural	35.84	symptomatic	squamous cell carcinoma	(36,76.8]	yes	yes	no	no	no	0.404881	1	TRUE	TRUE	TRUE	FALSE	FALSE	TRUE	TRUE	yes	yes	TRUE	IV	T4	N3	M1	38	ECOG1	no	none	no	yes	TRUE	radio	51	159	1
TRUE	TRUE	39	female	urban	45.45	asymptomatic finding	NSCLC other_nos	(76.8,778]	yes	no	no	yes	no	0.290806	1	TRUE	FALSE	TRUE	TRUE	FALSE	FALSE	TRUE	yes	yes	TRUE	I	T1	N0	M0	13	ECOG0	yes	segment resection	yes	yes	TRUE	surgery	66	876	0
FALSE	FALSE	65	male	rural	45.45	missing	adenocarcinoma	missing	no	no	no	no	no	0.267646	0.36546	TRUE	FALSE	TRUE	TRUE	FALSE	FALSE	TRUE	no	no	FALSE	unknown	range or missing	range or missing	Mx	20	missing	yes	lobectomy	yes	yes	TRUE	surgery	330	952	1
TRUE	TRUE	61	male	urban	45.45	asymptomatic finding	adenocarcinoma	(76.8,778]	yes	yes	no	no	no	0.205017	1	TRUE	TRUE	TRUE	TRUE	FALSE	TRUE	TRUE	yes	yes	TRUE	IV	range or missing	N3	M1	NA	ECOG0	no	none	yes	yes	TRUE	chemo	21	236	1
FALSE	FALSE	82	female	urban	57.62	asymptomatic finding	squamous cell carcinoma	[0,13]	yes	no	no	no	no	0.399255	0.664599	TRUE	FALSE	TRUE	FALSE	FALSE	TRUE	TRUE	yes	no	TRUE	unknown	range or missing	range or missing	Mx	60	ECOG2	no	none	no	yes	TRUE	radio	41	75	0
FALSE	FALSE	75	male	urban	47.38	symptomatic	squamous cell carcinoma	(13,36]	yes	no	no	no	no	0.438477	0.780869	TRUE	TRUE	TRUE	FALSE	FALSE	TRUE	TRUE	yes	yes	TRUE	III	T3	N1	M0	100	ECOG0	yes	pneumonectomy	no	yes	TRUE	surgery	43	136	0
FALSE	FALSE	75	male	urban	42.23	asymptomatic finding	squamous cell carcinoma	(76.8,778]	yes	no	no	no	no	0.3078	0.44467	TRUE	TRUE	TRUE	FALSE	FALSE	TRUE	TRUE	yes	no	TRUE	unknown	T3	range or missing	Mx	43	ECOG2	no	none	no	yes	TRUE	radio	44	262	0
TRUE	TRUE	74	male	rural	47.38	asymptomatic finding	adenocarcinoma	[0,13]	no	no	no	no	no	0.310291	1	TRUE	TRUE	TRUE	TRUE	FALSE	TRUE	TRUE	no	yes	TRUE	IV	T4	N2	M1	83	ECOG1	no	none	yes	no	TRUE	chemo	65	128	0
FALSE	FALSE	69	male	rural	45.45	symptomatic	squamous cell carcinoma	(36,76.8]	no	no	no	no	no	0.545733	120134624326012	TRUE	TRUE	TRUE	TRUE	FALSE	TRUE	TRUE	no	no	TRUE	unknown	T4	N0	Mx	110	ECOG1	no	none	no	yes	TRUE	radio	79	101	1
FALSE	FALSE	68	female	rural	30.62	missing	adenocarcinoma	missing	yes	no	no	no	no	0.24166	0.318671	TRUE	TRUE	TRUE	FALSE	FALSE	TRUE	TRUE	no	yes	TRUE	IV	T4	N1	M1	48	ECOG1	no	none	yes	no	TRUE	chemo	68	295	1
FALSE	FALSE	66	female	rural	30.62	asymptomatic finding	squamous cell carcinoma	missing	yes	no	no	no	no	0.394387	0.65122	TRUE	TRUE	TRUE	TRUE	FALSE	TRUE	TRUE	no	yes	TRUE	IV	T4	N1	M1	33	ECOG1	no	none	no	yes	TRUE	radio	260	260	0
FALSE	FALSE	62	female	rural	57.62	symptomatic	adenocarcinoma	missing	yes	yes	no	no	no	0.313782	0.457262	TRUE	TRUE	TRUE	FALSE	FALSE	TRUE	TRUE	yes	yes	TRUE	IV	T3	N2	M1	70	ECOG1	no	none	yes	yes	TRUE	radio	10	38	0
TRUE	TRUE	62	male	urban	45.45	symptomatic	squamous cell carcinoma	(76.8,778]	yes	yes	no	no	no	0.264872	1	TRUE	TRUE	TRUE	TRUE	FALSE	TRUE	TRUE	yes	yes	TRUE	III	T4	N0	M0	24	ECOG1	no	none	yes	no	TRUE	chemo	35	384	0
FALSE	FALSE	61	female	rural	45.45	asymptomatic finding	adenocarcinoma	missing	yes	yes	yes	no	no	0.775368	345172891723231	TRUE	TRUE	TRUE	TRUE	FALSE	FALSE	TRUE	no	no	TRUE	unknown	range or missing	range or missing	Mx	21	ECOG1	yes	lobectomy	yes	yes	TRUE	surgery	127	1571	0
FALSE	FALSE	60	male	rural	47.38	missing	adenocarcinoma	missing	yes	no	no	no	no	0.159949	0.190404	TRUE	TRUE	TRUE	TRUE	FALSE	TRUE	TRUE	yes	no	TRUE	unknown	T4	N0	Mx	56	ECOG1	no	none	no	yes	TRUE	radio	46	1658	0
TRUE	TRUE	61	female	urban	47.38	asymptomatic finding	adenocarcinoma	(13,36]	no	no	no	no	no	0.627053	1	TRUE	FALSE	TRUE	TRUE	FALSE	FALSE	TRUE	no	yes	TRUE	I	T1	N0	M0	22	ECOG0	yes	lobectomy	yes	yes	TRUE	surgery	113	1216	0
FALSE	FALSE	59	male	urban	42.23	symptomatic	NSCLC other_nos	(36,76.8]	yes	no	no	no	no	0.297166	0.422811	TRUE	TRUE	TRUE	TRUE	FALSE	TRUE	TRUE	no	yes	TRUE	III	T4	N1	M0	23	ECOG1	no	none	yes	no	TRUE	chemo	181	1663	0
FALSE	FALSE	56	female	urban	45.45	symptomatic	adenocarcinoma	(13,36]	yes	yes	no	no	no	0.422914	0.732844	TRUE	TRUE	TRUE	TRUE	FALSE	TRUE	TRUE	no	yes	TRUE	II	T2	N1	M0	22	ECOG1	no	none	no	yes	TRUE	radio	133	1087	0
FALSE	FALSE	53	male	urban	42.23	asymptomatic finding	squamous cell carcinoma	(13,36]	yes	no	no	no	no	0.383991	0.623354	TRUE	TRUE	TRUE	FALSE	FALSE	TRUE	TRUE	yes	yes	TRUE	II	T3	N0	M0	60	ECOG1	no	none	yes	yes	TRUE	radiochemotherapy	48	1557	0
FALSE	FALSE	46	male	rural	47.38	asymptomatic finding	squamous cell carcinoma	[0,13]	no	no	no	no	no	0.330187	0.492953	TRUE	TRUE	TRUE	FALSE	FALSE	TRUE	TRUE	yes	yes	TRUE	III	T4	N1	M0	40	ECOG2	no	none	yes	yes	TRUE	radio	36	1653	0
TRUE	TRUE	57	male	urban	35.84	symptomatic	squamous cell carcinoma	(76.8,778]	no	no	no	no	no	0.492281	1	TRUE	TRUE	TRUE	TRUE	FALSE	TRUE	TRUE	no	yes	TRUE	III	T3	N1	M0	15	ECOG0	yes	pneumonectomy	yes	no	TRUE	surgery	95	1260	0
TRUE	TRUE	72	male	urban	47.38	symptomatic	adenocarcinoma	(76.8,778]	yes	no	no	no	no	0.31089	1	TRUE	TRUE	TRUE	FALSE	FALSE	TRUE	TRUE	yes	yes	TRUE	III	T4	range or missing	M0	NA	ECOG1	no	none	yes	yes	TRUE	radio	22	294	0
TRUE	FALSE	59	female	rural	30.61	symptomatic	squamous cell carcinoma	[0,13]	no	no	no	no	no	0.499152	1	TRUE	TRUE	TRUE	FALSE	FALSE	TRUE	TRUE	yes	yes	TRUE	IV	T4	N3	M1	65	ECOG1	no	none	yes	no	TRUE	chemo	27	183	0
FALSE	FALSE	70	male	urban	57.62	asymptomatic finding	squamous cell carcinoma	[0,13]	yes	no	no	no	no	0.283684	0.396032	TRUE	TRUE	TRUE	FALSE	FALSE	TRUE	TRUE	yes	yes	TRUE	IV	range or missing	range or missing	M1	NA	ECOG0	no	none	yes	no	TRUE	chemo	21	476	0
FALSE	FALSE	70	female	rural	35.84	symptomatic	squamous cell carcinoma	[0,13]	yes	yes	no	no	no	0.273262	0.376012	TRUE	TRUE	TRUE	FALSE	FALSE	TRUE	TRUE	yes	yes	TRUE	IV	T4	N2	M1	100	ECOG2	no	none	yes	yes	TRUE	chemo	43	354	1
FALSE	FALSE	69	female	rural	45.45	symptomatic	squamous cell carcinoma	(76.8,778]	no	no	no	no	no	0.528042	111883279901367	TRUE	TRUE	TRUE	TRUE	FALSE	TRUE	TRUE	no	yes	TRUE	II	T2	N1	M0	50	ECOG1	yes	pneumonectomy	yes	no	TRUE	surgery	113	1238	0
TRUE	TRUE	74	male	urban	57.62	symptomatic	NSCLC other_nos	(13,36]	yes	no	no	no	no	0.267507	1	TRUE	FALSE	TRUE	FALSE	FALSE	TRUE	TRUE	yes	yes	TRUE	IV	T2	N3	M1	NA	ECOG1	no	none	no	yes	TRUE	radio	17	72	1
FALSE	FALSE	61	male	urban	45.45	asymptomatic finding	squamous cell carcinoma	[0,13]	yes	yes	no	no	no	0.214253	0.272674	TRUE	TRUE	TRUE	TRUE	FALSE	TRUE	TRUE	yes	yes	FALSE	I	T1	N0	M0	22	missing	no	none	yes	yes	TRUE	radiochemotherapy	41	1602	0
TRUE	TRUE	61	male	urban	60.35	missing	adenocarcinoma	missing	yes	no	no	no	no	0.215791	1	TRUE	TRUE	TRUE	FALSE	FALSE	FALSE	TRUE	yes	no	FALSE	unknown	T1	range or missing	Mx	20	missing	yes	lobectomy	yes	yes	TRUE	surgery	22	1123	0
TRUE	TRUE	61	male	urban	34.21	asymptomatic finding	squamous cell carcinoma	(36,76.8]	yes	no	no	no	no	0.431158	1	TRUE	FALSE	TRUE	TRUE	FALSE	TRUE	TRUE	no	yes	TRUE	I	T1	N0	M0	30	ECOG0	yes	segment resection	no	no	TRUE	surgery	87	1260	0
FALSE	FALSE	60	male	urban	42.23	symptomatic	squamous cell carcinoma	missing	yes	no	no	no	no	0.403981	0.6778	TRUE	TRUE	TRUE	FALSE	FALSE	TRUE	TRUE	yes	yes	TRUE	IV	T4	N3	M1	72	ECOG0	no	none	yes	no	TRUE	chemo	47	138	1
TRUE	TRUE	61	male	rural	30.62	asymptomatic finding	squamous cell carcinoma	(13,36]	yes	no	no	no	no	0.305526	1	TRUE	TRUE	TRUE	TRUE	FALSE	TRUE	TRUE	no	yes	TRUE	IV	T2	N2	M1	60	ECOG1	no	none	no	yes	TRUE	radio	107	107	0
FALSE	FALSE	59	male	rural	57.62	asymptomatic finding	squamous cell carcinoma	(36,76.8]	yes	no	no	no	no	0.340431	0.516142	TRUE	TRUE	TRUE	FALSE	FALSE	TRUE	TRUE	yes	yes	TRUE	IV	T3	N2	M1	115	ECOG0	no	none	yes	no	TRUE	chemo	39	133	0
TRUE	TRUE	61	male	rural	57.62	asymptomatic finding	squamous cell carcinoma	(36,76.8]	yes	no	no	yes	no	0.403139	1	TRUE	TRUE	TRUE	TRUE	FALSE	TRUE	TRUE	yes	yes	TRUE	IV	T1	N3	M1	28	ECOG0	no	none	yes	yes	TRUE	chemo	23	1304	0
FALSE	FALSE	59	male	rural	35.84	symptomatic	squamous cell carcinoma	[0,13]	yes	no	no	no	no	0.24305	0.321091	TRUE	TRUE	TRUE	TRUE	FALSE	TRUE	TRUE	no	no	TRUE	unknown	range or missing	range or missing	Mx	18	ECOG1	no	none	no	yes	TRUE	radio	67	1490	0
FALSE	FALSE	59	male	urban	47.38	asymptomatic finding	adenocarcinoma	(36,76.8]	yes	no	no	no	no	0.391475	0.643317	TRUE	TRUE	TRUE	FALSE	FALSE	TRUE	TRUE	yes	yes	TRUE	III	T3	N2	M0	90	ECOG1	no	none	yes	no	TRUE	chemo	35	198	1
TRUE	TRUE	60	male	urban	42.23	symptomatic	squamous cell carcinoma	missing	yes	yes	no	no	no	0.321597	1	TRUE	TRUE	FALSE	FALSE	FALSE	TRUE	TRUE	yes	yes	TRUE	IV	range or missing	range or missing	M1	63	ECOG1	no	none	yes	yes	TRUE	radio	25	403	1
FALSE	FALSE	58	male	urban	45.45	symptomatic	squamous cell carcinoma	missing	no	no	no	no	no	0.561041	127811472697264	TRUE	TRUE	TRUE	TRUE	FALSE	TRUE	TRUE	no	yes	TRUE	IV	T3	N2	M1	24	ECOG0	no	none	yes	no	TRUE	chemo	95	202	1
FALSE	FALSE	59	male	urban	45.45	asymptomatic finding	squamous cell carcinoma	[0,13]	yes	no	no	no	no	0.279601	0.388119	TRUE	TRUE	TRUE	TRUE	FALSE	TRUE	TRUE	no	yes	TRUE	IV	T1	N2	M1	27	ECOG1	no	none	yes	yes	TRUE	radio	37	106	0
FALSE	FALSE	58	male	urban	57.62	symptomatic	squamous cell carcinoma	(76.8,778]	yes	no	no	no	no	0.33696	0.508205	TRUE	TRUE	TRUE	FALSE	FALSE	TRUE	TRUE	yes	yes	TRUE	III	T4	N1	M0	58	ECOG1	no	none	yes	yes	TRUE	radiochemotherapy	51	212	0
FALSE	FALSE	58	male	urban	45.45	symptomatic	NSCLC other_nos	(36,76.8]	yes	yes	no	no	no	0.227613	0.294688	TRUE	TRUE	TRUE	FALSE	FALSE	TRUE	FALSE	yes	yes	TRUE	IV	T4	N2	M1	80	ECOG2	no	none	no	yes	TRUE	radio	18	49	1
TRUE	TRUE	59	male	rural	45.45	asymptomatic finding	adenocarcinoma	[0,13]	yes	yes	no	no	no	0.138312	1	TRUE	TRUE	TRUE	TRUE	FALSE	FALSE	TRUE	no	yes	TRUE	I	T1	N0	M0	30	ECOG0	yes	segment resection	yes	yes	TRUE	surgery	133	400	1
TRUE	TRUE	59	male	urban	30.62	symptomatic	squamous cell carcinoma	missing	yes	no	no	no	no	0.404496	1	TRUE	TRUE	TRUE	FALSE	FALSE	TRUE	TRUE	yes	yes	TRUE	IV	T4	N2	M1	38	ECOG1	no	none	yes	yes	TRUE	radio	30	288	0
FALSE	FALSE	57	male	rural	45.45	symptomatic	adenocarcinoma	(13,36]	no	no	no	no	no	0.456968	0.841511	TRUE	TRUE	TRUE	FALSE	FALSE	TRUE	TRUE	yes	yes	TRUE	IV	T2	N3	M1	47	ECOG0	no	none	yes	yes	TRUE	chemo	40	157	0
FALSE	FALSE	56	male	rural	45.45	symptomatic	adenocarcinoma	(76.8,778]	no	no	no	no	no	0.363048	0.569977	TRUE	TRUE	TRUE	FALSE	FALSE	TRUE	TRUE	no	yes	TRUE	IV	T4	N2	M1	80	ECOG1	no	none	yes	no	TRUE	chemo	58	138	1
FALSE	FALSE	55	male	rural	35.84	asymptomatic finding	adenocarcinoma	missing	no	no	no	no	no	0.386794	0.630774	TRUE	TRUE	TRUE	TRUE	FALSE	TRUE	TRUE	no	yes	TRUE	I	T2	N0	M0	34	ECOG0	yes	segment resection	no	no	TRUE	surgery	119	1642	0
FALSE	FALSE	54	male	urban	45.45	asymptomatic finding	adenocarcinoma	[0,13]	yes	yes	no	no	no	0.18698	0.229982	TRUE	TRUE	TRUE	FALSE	FALSE	FALSE	FALSE	no	no	TRUE	unknown	range or missing	range or missing	Mx	45	ECOG0	yes	lobectomy	yes	yes	TRUE	surgery	209	512	1
FALSE	FALSE	54	male	rural	30.61	symptomatic	squamous cell carcinoma	[0,13]	no	no	no	no	no	0.376295	0.603321	TRUE	TRUE	TRUE	FALSE	FALSE	TRUE	TRUE	no	yes	TRUE	III	T4	N0	M0	65	ECOG1	no	none	yes	yes	TRUE	radio	75	1112	0
FALSE	FALSE	52	male	rural	31.33	asymptomatic finding	squamous cell carcinoma	(13,36]	yes	no	no	no	no	0.301184	0.430993	TRUE	FALSE	TRUE	FALSE	FALSE	TRUE	TRUE	yes	yes	TRUE	III	T3	N3	M0	30	ECOG0	no	none	yes	yes	TRUE	radio	22	497	0
TRUE	TRUE	52	male	rural	47.38	symptomatic	squamous cell carcinoma	(76.8,778]	yes	no	no	no	no	0.257805	1	TRUE	TRUE	TRUE	TRUE	FALSE	TRUE	TRUE	no	no	TRUE	unknown	T4	N2	Mx	13	ECOG0	no	none	yes	no	TRUE	chemo	126	981	0
FALSE	FALSE	49	male	rural	47.38	symptomatic	neuroendocrine, other_nos	[0,13]	no	no	no	no	no	0.320741	0.472193	TRUE	TRUE	TRUE	FALSE	FALSE	TRUE	TRUE	yes	yes	TRUE	IV	T2	N0	M1	32	ECOG3_4	no	none	no	yes	TRUE	radio	16	141	1
FALSE	FALSE	46	male	urban	45.45	asymptomatic finding	adenocarcinoma	[0,13]	no	no	no	no	no	0.37984	0.612487	TRUE	TRUE	TRUE	TRUE	FALSE	TRUE	TRUE	no	yes	TRUE	IV	T2	N1	M1	60	ECOG0	no	none	yes	yes	TRUE	radio	45	178	1
FALSE	FALSE	84	female	urban	45.45	symptomatic	NSCLC other_nos	[0,13]	no	no	no	no	no	0.416875	0.714897	TRUE	TRUE	FALSE	FALSE	FALSE	TRUE	TRUE	no	yes	TRUE	IV	range or missing	range or missing	M1	70	ECOG3_4	no	none	no	no	FALSE	untreated	NA	117	1
FALSE	FALSE	81	female	urban	45.45	asymptomatic finding	adenocarcinoma	(76.8,778]	no	no	no	no	no	0.544392	119486812925928	TRUE	TRUE	FALSE	FALSE	FALSE	TRUE	TRUE	yes	yes	TRUE	IV	T4	N2	M1	22	ECOG3_4	no	none	no	no	FALSE	untreated	NA	305	1
FALSE	FALSE	80	female	rural	45.45	asymptomatic finding	adenocarcinoma	[0,13]	no	no	no	no	no	0.427059	0.74538	TRUE	TRUE	TRUE	FALSE	FALSE	TRUE	TRUE	no	yes	TRUE	IV	T1	N2	M1	75	ECOG1	no	none	no	yes	TRUE	radio	82	191	1
FALSE	FALSE	78	female	rural	30.61	asymptomatic finding	NSCLC other_nos	(13,36]	no	no	no	no	no	0.399875	0.666321	TRUE	TRUE	TRUE	FALSE	FALSE	TRUE	TRUE	no	yes	TRUE	IV	T4	N3	M1	38	ECOG3_4	no	none	no	no	FALSE	untreated	NA	44	0
TRUE	FALSE	79	female	urban	35.84	symptomatic	neuroendocrine, other_nos	(13,36]	yes	no	no	no	no	0.507304	1	TRUE	FALSE	TRUE	TRUE	FALSE	TRUE	FALSE	no	no	FALSE	unknown	range or missing	range or missing	Mx	18	missing	yes	lobectomy	no	no	TRUE	surgery	43	1236	0
FALSE	FALSE	77	female	urban	57.62	symptomatic	adenocarcinoma	(36,76.8]	yes	no	no	no	no	0.565592	130198490440922	TRUE	FALSE	TRUE	TRUE	FALSE	TRUE	TRUE	no	yes	TRUE	IV	T3	N3	M1	45	ECOG1	no	none	no	no	FALSE	untreated	NA	259	0
TRUE	TRUE	78	female	rural	31.33	symptomatic	squamous cell carcinoma	[0,13]	no	no	no	no	no	0.509785	1	TRUE	TRUE	TRUE	FALSE	FALSE	TRUE	TRUE	no	yes	TRUE	IV	T3	N2	M1	85	ECOG3_4	no	none	no	no	FALSE	untreated	NA	35	1
FALSE	FALSE	73	female	urban	47.38	symptomatic	adenocarcinoma	[0,13]	no	no	no	no	no	0.55927	12689623924312	TRUE	FALSE	TRUE	FALSE	FALSE	TRUE	FALSE	no	no	FALSE	unknown	range or missing	range or missing	Mx	16	missing	no	none	no	no	FALSE	untreated	NA	33	1
FALSE	FALSE	73	female	urban	45.45	symptomatic	adenocarcinoma	(36,76.8]	no	no	no	no	no	0.710845	245834826606051	TRUE	TRUE	TRUE	FALSE	TRUE	TRUE	FALSE	no	no	FALSE	unknown	range or missing	range or missing	Mx	31	missing	no	none	no	no	FALSE	untreated	NA	54	0
TRUE	TRUE	70	female	urban	57.62	symptomatic	adenocarcinoma	[0,13]	yes	no	no	no	no	0.398327	1	TRUE	TRUE	TRUE	FALSE	FALSE	TRUE	TRUE	yes	yes	TRUE	III	T4	N3	M0	35	ECOG2	no	none	no	yes	TRUE	radio	33	50	0
TRUE	TRUE	68	female	urban	47.38	symptomatic	squamous cell carcinoma	(13,36]	yes	no	no	no	no	0.556639	1	TRUE	TRUE	TRUE	FALSE	FALSE	TRUE	TRUE	no	yes	TRUE	IV	T3	N2	M1	45	ECOG3_4	no	none	no	no	FALSE	untreated	NA	90	1
FALSE	FALSE	66	female	urban	47.38	asymptomatic finding	adenocarcinoma	[0,13]	no	no	no	no	no	0.511187	104577243558053	TRUE	TRUE	TRUE	FALSE	FALSE	TRUE	TRUE	no	no	TRUE	unknown	T2	N0	Mx	25	ECOG0	yes	lobectomy	no	no	TRUE	surgery	92	1754	0
FALSE	FALSE	66	female	urban	45.45	symptomatic	adenocarcinoma	(76.8,778]	yes	yes	no	no	no	0.337235	0.50883	TRUE	TRUE	TRUE	FALSE	FALSE	TRUE	TRUE	no	no	TRUE	unknown	T2	range or missing	Mx	11	ECOG1	no	none	no	no	FALSE	untreated	NA	49	0
TRUE	TRUE	64	female	rural	30.61	missing	squamous cell carcinoma	missing	no	no	yes	no	no	0.862784	1	TRUE	FALSE	TRUE	TRUE	FALSE	TRUE	TRUE	no	no	TRUE	unknown	T4	N2	Mx	45	ECOG2	no	none	no	no	FALSE	untreated	NA	47	1
TRUE	TRUE	64	female	rural	45.45	asymptomatic finding	adenocarcinoma	(13,36]	yes	yes	no	no	no	0.301249	1	TRUE	TRUE	TRUE	TRUE	FALSE	FALSE	TRUE	no	no	FALSE	unknown	range or missing	range or missing	Mx	25	missing	yes	lobectomy	no	no	TRUE	surgery	168	1249	0
TRUE	TRUE	64	female	rural	31.33	asymptomatic finding	squamous cell carcinoma	(13,36]	no	no	no	no	no	0.578358	1	TRUE	TRUE	TRUE	TRUE	FALSE	TRUE	TRUE	no	yes	TRUE	II	T1	N1	M0	20	ECOG0	yes	lobectomy	no	no	TRUE	surgery	88	1158	0
FALSE	FALSE	61	female	rural	47.38	symptomatic	neuroendocrine, other_nos	(76.8,778]	yes	no	no	no	no	0.315628	0.461193	TRUE	TRUE	TRUE	TRUE	FALSE	TRUE	TRUE	yes	no	TRUE	unknown	T1	N0	Mx	20	ECOG0	yes	lobectomy	no	no	TRUE	surgery	56	1419	0
TRUE	TRUE	61	female	urban	57.62	symptomatic	squamous cell carcinoma	(36,76.8]	no	no	no	no	no	0.735432	1	TRUE	TRUE	TRUE	FALSE	FALSE	TRUE	TRUE	no	yes	TRUE	IV	T4	N3	M1	50	ECOG1	no	none	no	no	FALSE	untreated	NA	34	0
FALSE	FALSE	60	female	rural	34.21	symptomatic	NSCLC other_nos	[0,13]	no	no	no	no	no	0.319443	0.469385	TRUE	TRUE	TRUE	TRUE	FALSE	TRUE	TRUE	no	yes	TRUE	IV	T4	N3	M1	45	ECOG1	no	none	no	no	FALSE	untreated	NA	268	0
TRUE	TRUE	61	female	urban	34.21	symptomatic	neuroendocrine, other_nos	(36,76.8]	yes	no	no	no	no	0.540843	1	TRUE	FALSE	TRUE	TRUE	TRUE	TRUE	TRUE	no	no	TRUE	unknown	range or missing	N0	M0	45	ECOG0	yes	lobectomy	no	no	TRUE	surgery	171	950	0
TRUE	TRUE	60	female	rural	42.23	symptomatic	adenocarcinoma	(76.8,778]	yes	no	no	yes	no	0.392497	1	TRUE	FALSE	TRUE	TRUE	FALSE	TRUE	TRUE	no	yes	TRUE	IV	T4	N3	M1	NA	ECOG2	no	none	no	no	FALSE	untreated	NA	91	1
FALSE	FALSE	59	female	rural	45.45	asymptomatic finding	adenocarcinoma	(13,36]	yes	yes	no	no	no	0.298883	0.426295	TRUE	TRUE	TRUE	TRUE	FALSE	TRUE	TRUE	yes	yes	TRUE	II	T3	N0	M0	20	ECOG0	yes	lobectomy	no	no	TRUE	surgery	120	1108	0
TRUE	TRUE	59	female	rural	30.62	symptomatic	squamous cell carcinoma	(13,36]	no	no	no	no	no	0.618388	1	TRUE	TRUE	FALSE	FALSE	FALSE	TRUE	TRUE	yes	yes	TRUE	IV	T3	N3	M1	43	ECOG1	no	none	no	no	FALSE	untreated	NA	72	0
FALSE	FALSE	57	female	urban	57.62	symptomatic	adenocarcinoma	(13,36]	yes	no	no	no	no	0.511091	104537031454755	TRUE	TRUE	TRUE	FALSE	FALSE	TRUE	TRUE	no	yes	TRUE	IV	T3	range or missing	M1	40	ECOG2	no	none	no	no	FALSE	untreated	NA	55	1
FALSE	FALSE	57	female	rural	57.62	missing	adenocarcinoma	[0,13]	yes	no	no	no	no	0.174367	0.211193	TRUE	TRUE	TRUE	FALSE	FALSE	TRUE	TRUE	no	yes	TRUE	IV	T4	N2	M1	NA	ECOG1	no	none	no	no	FALSE	untreated	NA	37	0
TRUE	TRUE	55	female	rural	42.23	asymptomatic finding	adenocarcinoma	(76.8,778]	yes	no	yes	no	no	0.786922	1	TRUE	TRUE	TRUE	TRUE	FALSE	TRUE	TRUE	no	no	TRUE	unknown	range or missing	range or missing	Mx	20	ECOG0	yes	lobectomy	no	no	TRUE	surgery	127	903	0
FALSE	FALSE	58	male	urban	45.45	symptomatic	adenocarcinoma	(13,36]	no	no	no	no	no	0.549979	122211936001507	TRUE	TRUE	TRUE	FALSE	FALSE	TRUE	TRUE	no	yes	TRUE	IV	T3	N2	M1	74	ECOG1	no	none	no	no	FALSE	untreated	NA	260	1
TRUE	TRUE	66	male	urban	57.62	symptomatic	adenocarcinoma	(13,36]	yes	no	no	no	no	0.395082	1	TRUE	TRUE	TRUE	FALSE	FALSE	FALSE	TRUE	no	no	TRUE	unknown	range or missing	range or missing	Mx	23	ECOG1	no	explorative	no	no	TRUE	surgery	48	79	1
TRUE	TRUE	53	female	urban	45.45	symptomatic	NSCLC other_nos	[0,13]	no	no	no	no	no	0.4	1	TRUE	TRUE	TRUE	FALSE	FALSE	TRUE	TRUE	no	yes	TRUE	IV	T4	N3	M1	34	ECOG1	no	none	no	no	FALSE	untreated	NA	170	1
FALSE	FALSE	65	male	rural	57.62	asymptomatic finding	adenocarcinoma	(36,76.8]	yes	no	no	no	no	0.309521	0.44827	TRUE	TRUE	TRUE	TRUE	FALSE	TRUE	TRUE	no	yes	TRUE	I	T2	N0	M0	25	ECOG1	yes	lobectomy	no	yes	TRUE	surgery	102	1016	0
FALSE	FALSE	64	male	rural	45.45	symptomatic	squamous cell carcinoma	(76.8,778]	yes	yes	no	no	no	0.199858	0.249778	TRUE	TRUE	TRUE	TRUE	FALSE	TRUE	TRUE	no	yes	TRUE	II	T2	N1	M0	38	ECOG1	no	none	yes	yes	TRUE	radio	59	297	1
FALSE	FALSE	62	male	rural	30.62	symptomatic	squamous cell carcinoma	(36,76.8]	yes	no	no	no	no	0.385389	0.627045	TRUE	TRUE	TRUE	FALSE	FALSE	TRUE	TRUE	yes	no	TRUE	unknown	T4	N1	Mx	60	ECOG1	yes	lobectomy	yes	no	TRUE	surgery	49	180	1
TRUE	TRUE	60	male	rural	31.33	asymptomatic finding	squamous cell carcinoma	missing	yes	no	no	no	no	0.282247	1	TRUE	TRUE	TRUE	TRUE	FALSE	TRUE	TRUE	no	yes	TRUE	I	T2	N0	M0	50	ECOG0	yes	lobectomy	yes	no	TRUE	surgery	98	1252	0
FALSE	FALSE	55	male	urban	45.45	asymptomatic finding	adenocarcinoma	(76.8,778]	yes	yes	no	yes	no	0.248938	0.331449	TRUE	TRUE	TRUE	TRUE	FALSE	FALSE	TRUE	no	no	TRUE	unknown	range or missing	range or missing	Mx	14	ECOG0	yes	lobectomy	no	yes	TRUE	surgery	225	1124	1
TRUE	TRUE	68	female	rural	45.45	symptomatic	adenocarcinoma	(36,76.8]	no	no	no	no	no	0.626524	1	TRUE	TRUE	TRUE	TRUE	FALSE	TRUE	TRUE	no	yes	TRUE	III	T3	N2	M0	60	ECOG0	no	none	yes	yes	TRUE	radio	48	1373	0
TRUE	TRUE	65	female	rural	57.62	symptomatic	adenocarcinoma	(13,36]	yes	no	no	no	no	0.423482	1	TRUE	TRUE	TRUE	TRUE	FALSE	TRUE	TRUE	no	yes	TRUE	IV	T4	N1	M1	60	ECOG1	no	none	no	yes	TRUE	radio	67	591	1
TRUE	TRUE	62	female	urban	45.45	symptomatic	squamous cell carcinoma	(13,36]	yes	no	no	no	no	0.55348	1	TRUE	TRUE	TRUE	FALSE	FALSE	TRUE	TRUE	yes	yes	TRUE	III	T4	range or missing	M0	54	ECOG0	no	none	no	yes	TRUE	radio	27	1188	0
FALSE	FALSE	77	male	urban	45.45	asymptomatic finding	neuroendocrine, other_nos	(36,76.8]	yes	no	no	no	no	0.383957	0.623264	TRUE	TRUE	TRUE	FALSE	FALSE	TRUE	TRUE	yes	yes	TRUE	IV	T3	N0	M1	50	ECOG2	no	none	no	no	FALSE	untreated	NA	1394	0
TRUE	TRUE	69	male	rural	57.62	asymptomatic finding	adenocarcinoma	(13,36]	yes	no	no	no	no	0.275319	1	TRUE	FALSE	TRUE	FALSE	FALSE	TRUE	TRUE	no	no	TRUE	unknown	T4	N2	Mx	35	ECOG0	no	none	yes	no	TRUE	chemo	625	1024	0
FALSE	FALSE	68	male	urban	57.62	asymptomatic finding	adenocarcinoma	(36,76.8]	yes	yes	no	no	no	0.313835	0.457376	TRUE	FALSE	TRUE	TRUE	FALSE	TRUE	TRUE	no	no	TRUE	unknown	range or missing	N0	Mx	50	ECOG0	no	none	no	no	FALSE	untreated	NA	1061	0
FALSE	FALSE	66	male	rural	45.45	asymptomatic finding	adenocarcinoma	[0,13]	yes	no	no	no	no	0.18907	0.233151	TRUE	TRUE	TRUE	TRUE	FALSE	TRUE	TRUE	no	yes	TRUE	I	T2	N0	M0	30	ECOG1	no	none	no	yes	TRUE	radio	83	1491	1
FALSE	FALSE	62	male	rural	57.62	asymptomatic finding	squamous cell carcinoma	(13,36]	yes	no	no	no	no	0.303842	0.436455	TRUE	TRUE	TRUE	TRUE	FALSE	TRUE	TRUE	no	yes	TRUE	IV	range or missing	N2	M1	65	ECOG0	no	none	no	no	FALSE	untreated	NA	1169	0
TRUE	TRUE	60	male	rural	32.19	symptomatic	squamous cell carcinoma	(76.8,778]	yes	no	no	no	no	0.262378	1	TRUE	TRUE	TRUE	TRUE	FALSE	TRUE	TRUE	no	yes	TRUE	III	T3	N1	M0	NA	ECOG0	yes	lobectomy	no	no	TRUE	surgery	38	616	0
TRUE	TRUE	53	female	urban	45.45	asymptomatic finding	adenocarcinoma	[0,13]	no	no	no	no	no	0.504049	1	TRUE	TRUE	TRUE	TRUE	FALSE	TRUE	TRUE	no	yes	TRUE	III	T3	N2	M0	35	ECOG0	yes	lobectomy	no	yes	TRUE	surgery	103	817	1
FALSE	FALSE	46	female	urban	30.62	asymptomatic finding	adenocarcinoma	(76.8,778]	yes	no	no	no	no	0.369298	0.585534	TRUE	TRUE	TRUE	FALSE	FALSE	TRUE	FALSE	no	yes	TRUE	IV	range or missing	N2	M1	82	ECOG1	no	none	no	yes	TRUE	radio	51	55	0
